# Supplementary material for: Crystal structure of 1,13,14-tri­aza­dibenz[a,j]anthracene 1,1,2,2-tetra­chloro­ethane monosolvate
Source: Acta Crystallogr E Crystallogr Commun. 2015 May 23;71(Pt 6):681–3. doi: 10.1107/S2056989015009263 (PMC4459339; doi:10.1107/S2056989015009263)
Supplement: Supplementary file 1 [file e-71-00681-sup1.cif]

##############################################################################
#                                                                            #
# This CIF contains the data in a paper accepted for publication in          #
# Acta Crystallographica Section E. It conforms to the requirements of       #
# Notes for Authors for Acta Crystallographica Section E, and has been       #
# peer reviewed under the auspices of the IUCr Commission on Journals.       #
#                                                                            #
# Full details of the Crystallographic Information File format               #
# are given in the paper "The Crystallographic Information File (CIF):       #
# a New Standard Archive File for Crystallography" by S. R. Hall, F. H.      #
# Allen and I. D. Brown [Acta Cryst. (1991), A47, 655-685].                  #
#                                                                            #
# The current version of the core CIF dictionary is obtainable from          #
# ftp://ftp.iucr.org/pub/cif_core.dic.                                       #
#                                                                            #
# Software is freely available for graphical display of the structure(s)     #
# in this CIF. For information consult the CIF software page                 #
# http://www.iucr.org/resources/cif/software.                                #
#                                                                            #
# This file may be used for bona fide research purposes within the           #
# scientific community so long as proper attribution is given to the journal # 
# article from which it was obtained.                                        #
#                                                                            #
##############################################################################
data_General
_audit_creation_method     'by CrystalStructure 4.0'
_journal_date_recd_electronic     2015-03-12
_journal_date_accepted     2015-05-15
_journal_name_full     'Acta Crystallographica, Section E'
_journal_year     2015
_journal_volume     71
_journal_issue      6
_journal_page_first     681
_journal_page_last     683
_journal_paper_category     GO
_journal_paper_doi     10.1107/S2056989015009263
_journal_coeditor_code     IS5393
_publ_contact_author_name     'Take-aki Koizumi'
_publ_contact_author_address
;
Chemical Resources Laboratory
Tokyo Institute of Technology
4259 nagatsuta, Midori-ku, Yokohama 226-8503
Japan
;
_publ_contact_author_email     tkoizumi@res.titech.ac.jp
_publ_contact_author_fax     '+81-45-924-5976'
_publ_contact_author_phone     '+81-45-924-5222'
_publ_section_title
;
Crystal structure of 1,13,14-triazadibenz[<i>a</i>,<i>j</i>]anthracene
1,1,2,2-tetrachloroethane monosolvate
;
loop_
    _publ_author_name
    _publ_author_footnote
    _publ_author_address
    ' Koizumi, Take-aki '
;
;
;
Chemical Resources Laboratory
Tokyo Institute of Technology
4259 nagatsuta, Midori-ku, Yokohama 226-8503
Japan
;
    'Hariu, Tomohiro'
;
;
;
Chemical Resources Laboratory
Tokyo Institute of Technology
4259 nagatsuta, Midori-ku, Yokohama 226-8503
Japan
;
    'Sei, Yoshihisa'
;
;
;
Chemical Resources Laboratory
Tokyo Institute of Technology
4259 nagatsuta, Midori-ku, Yokohama 226-8503
Japan
;
_publ_section_synopsis
;
The crystal structure of 1,1,2,2-tetrachloroethane (TCE)-solvated
1,13,14-triazadibenz[<i>a</i>,<i>j</i>]anthracene
(dibenzo[<i>c</i>,<i>h</i>]-1.9,10-anthyridine, dbanth) was determined by
X-ray diffraction study. Two H atoms in the solvated TCE molecule form
intermolecular C---H...(N,N) hydrogen bonds with three N atoms in dbanth.
\p--\p interactions link the dbanth molecules to form a one-dimensional
columnar structure.
;
data_I
_database_code_depnum_ccdc_archive 'CCDC 1401209'
_chemical_name_systematic
;
1,13,14-Triazadibenz[<i>a</i>,<i>j</i>]anthracene
1,1,2,2-tetrachloroethane monosolvate
;
_chemical_formula_moiety     'C19 H11 N3, C2 H2 Cl4'
_chemical_formula_sum     'C21 H13 Cl4 N3'
_chemical_formula_iupac     'C19 H11 N3, C2 H2 Cl4'
_chemical_formula_weight     449.14
_chemical_melting_point     ?
_symmetry_cell_setting     monoclinic
_symmetry_space_group_name_H-M     'C 2/c'
_symmetry_space_group_name_Hall     '-C 2yc'
loop_
    _symmetry_equiv_pos_site_id
    _symmetry_equiv_pos_as_xyz
    1 '+X,+Y,+Z'
    2 '-X,+Y,1/2-Z'
    3 '-X,-Y,-Z'
    4 '+X,-Y,1/2+Z'
    5 '1/2+X,1/2+Y,+Z'
    6 '1/2-X,1/2+Y,1/2-Z'
    7 '1/2-X,1/2-Y,-Z'
    8 '1/2+X,1/2-Y,1/2+Z'
_cell_length_a     20.072(7)
_cell_length_b     14.190(5)
_cell_length_c     7.079(3)
_cell_angle_alpha     90.0000
_cell_angle_beta     110.255(4)
_cell_angle_gamma     90.0000
_cell_volume     1891.5(11)
_cell_formula_units_Z     4
_cell_measurement_reflns_used     94
_cell_measurement_theta_min     5.37
_cell_measurement_theta_max     26.84
_cell_measurement_temperature     90(2)
_exptl_crystal_description     needle
_exptl_crystal_colour     colorless
_exptl_crystal_size_max     0.787
_exptl_crystal_size_mid     0.402
_exptl_crystal_size_min     0.102
_exptl_crystal_density_diffrn     1.577
_exptl_crystal_density_meas     ?
_exptl_crystal_density_method     'not measured'
_exptl_crystal_F_000     912.00
_exptl_absorpt_coefficient_mu     0.639
_exptl_absorpt_correction_type     multi-scan
_exptl_absorpt_process_details
;
(SADABS; Bruker, 1996)
;
_exptl_absorpt_correction_T_min     0.511
_exptl_absorpt_correction_T_max     0.938
_diffrn_ambient_temperature     90(2)
_diffrn_radiation_type     'Mo K\a'
_diffrn_radiation_wavelength     0.71073
_diffrn_measurement_device_type     'Bruker APEXII CCD area-detector'
_diffrn_measurement_method     \w
_diffrn_reflns_number     4336
_diffrn_reflns_av_R_equivalents     0.0383
_diffrn_reflns_theta_max     25.01
_diffrn_reflns_theta_full     25.02
_diffrn_measured_fraction_theta_max     0.998
_diffrn_measured_fraction_theta_full     0.998
_diffrn_reflns_limit_h_min     -23
_diffrn_reflns_limit_h_max     19
_diffrn_reflns_limit_k_min     -13
_diffrn_reflns_limit_k_max     16
_diffrn_reflns_limit_l_min     -7
_diffrn_reflns_limit_l_max     8
_diffrn_standards_number     0
_diffrn_standards_interval_count     .
_diffrn_standards_decay_%     ?
_refine_special_details
;
Refinement was performed using all reflections. The weighted <i>R</i>-factor
(<i>wR</i>) and goodness of fit (<i>S</i>) are based on <i>F</i>^2^.
<i>R</i>-factor (gt) are based on <i>F</i>. The threshold expression of
<i>F</i>^2^ > 2.0 \s(<i>F</i>^2^) is used only for calculating <i>R</i>-factor
(gt).
;
_reflns_number_total     1670
_reflns_number_gt     1606
_reflns_threshold_expression     F^2^>2\s(F^2^)
_refine_ls_structure_factor_coef     Fsqd
_refine_ls_R_factor_gt     0.0296
_refine_ls_wR_factor_ref     0.0806
_refine_ls_goodness_of_fit_ref     1.057
_refine_ls_number_reflns     1670
_refine_ls_number_parameters     128
_refine_ls_number_restraints     0
_refine_ls_hydrogen_treatment     constr
_refine_ls_weighting_scheme     calc
_refine_ls_weighting_details
            'w = 1/[\s^2^(Fo^2^)+(0.0378P)^2^+2.3451P] where P=(Fo^2^+2Fc^2^)/3'
_atom_sites_solution_hydrogens     geom
_atom_sites_solution_primary     direct
_atom_sites_solution_secondary     difmap
_refine_ls_shift/su_max     0.001
_refine_diff_density_max     0.500
_refine_diff_density_min     -0.270
_refine_ls_extinction_method     none
_refine_ls_extinction_coef     ?
loop_
    _atom_type_symbol
    _atom_type_description
    _atom_type_scat_dispersion_real
    _atom_type_scat_dispersion_imag
    _atom_type_scat_source
    'C' 'C' 0.0033 0.0016
;
International Tables for Crystallography
(1992, Vol. C, Tables 4.2.6.8 and 6.1.1.4)
;
    'H' 'H' 0.0000 0.0000
;
International Tables for Crystallography
(1992, Vol. C, Table 6.1.1.4)
;
    'N' 'N' 0.0061 0.0033
;
International Tables for Crystallography
(1992, Vol. C, Tables 4.2.6.8 and 6.1.1.4)
;
    'Cl' 'Cl' 0.1484 0.1585
;
International Tables for Crystallography
(1992, Vol. C, Tables 4.2.6.8 and 6.1.1.4)
;
_computing_data_collection
;
APEX2 (Bruker, 2006)
;
_computing_cell_refinement
;
SAINT (Bruker, 2004)
;
_computing_data_reduction
;
SAINT (Bruker, 2004)
;
_computing_structure_solution
;
<i>SHELXT</i> (Sheldrick, 2015<i>a</i>)
;
_computing_structure_refinement
;
SHELXL2014 (Sheldrick, 2015<i>b</i>)
;
_computing_molecular_graphics
;
CrystalStructure (Rigaku, 2010)
;
_computing_publication_material
;
CrystalStructure (Rigaku, 2010)
;
loop_
    _atom_site_type_symbol
    _atom_site_label
    _atom_site_fract_x
    _atom_site_fract_y
    _atom_site_fract_z
    _atom_site_U_iso_or_equiv
    _atom_site_adp_type
    _atom_site_calc_flag
    _atom_site_refinement_flags
    _atom_site_occupancy
    _atom_site_symmetry_multiplicity
    _atom_site_disorder_assembly
    _atom_site_disorder_group
    Cl Cl1 0.41196(2) 0.93210(3) 0.70600(6) 0.02318(16) Uani d . 1 1 . .
    Cl Cl2 0.46383(2) 0.83298(3) 0.42650(6) 0.02069(15) Uani d . 1 1 . .
    N N1 0.38456(7) 0.62220(9) 0.53448(19) 0.0148(3) Uani d . 1 1 . .
    N N2 0.5000 0.61449(12) 0.7500 0.0129(4) Uani d S 1 2 . .
    C C1 0.32689(8) 0.57917(11) 0.4258(2) 0.0158(3) Uani d . 1 1 . .
    H H1 0.2883 0.6168 0.3558 0.019 Uiso calc R 1 1 . .
    C C2 0.31719(8) 0.47862(11) 0.4035(2) 0.0144(3) Uani d . 1 1 . .
    C C3 0.25243(8) 0.43881(12) 0.2803(2) 0.0179(3) Uani d . 1 1 . .
    H H2 0.2145 0.4778 0.2120 0.022 Uiso calc R 1 1 . .
    C C4 0.24495(8) 0.34260(12) 0.2603(3) 0.0205(4) Uani d . 1 1 . .
    H H3 0.2021 0.3164 0.1793 0.025 Uiso calc R 1 1 . .
    C C5 0.30269(8) 0.28419(12) 0.3637(2) 0.0193(4) Uani d . 1 1 . .
    H H4 0.2978 0.2191 0.3497 0.023 Uiso calc R 1 1 . .
    C C6 0.36626(8) 0.32177(11) 0.4851(2) 0.0152(3) Uani d . 1 1 . .
    H H5 0.4039 0.2820 0.5522 0.018 Uiso calc R 1 1 . .
    C C7 0.37471(8) 0.42004(11) 0.5082(2) 0.0122(3) Uani d . 1 1 . .
    C C8 0.43950(7) 0.46557(10) 0.6339(2) 0.0112(3) Uani d . 1 1 . .
    C C9 0.5000 0.41722(14) 0.7500 0.0110(4) Uani d S 1 2 . .
    H H6 0.5000 0.3517 0.7500 0.013 Uiso calc SR 1 2 . .
    C C10 0.44225(8) 0.56624(10) 0.6410(2) 0.0115(3) Uani d . 1 1 . .
    C C11 0.46206(8) 0.83406(10) 0.6758(2) 0.0150(3) Uani d . 1 1 . .
    H H7 0.4386 0.7764 0.6963 0.018 Uiso calc R 1 1 . .
loop_
    _atom_site_aniso_label
    _atom_site_aniso_U_11
    _atom_site_aniso_U_22
    _atom_site_aniso_U_33
    _atom_site_aniso_U_12
    _atom_site_aniso_U_13
    _atom_site_aniso_U_23
    Cl1 0.0185(2) 0.0215(2) 0.0267(3) 0.00797(15) 0.00433(19) -0.00421(15)
    Cl2 0.0227(2) 0.0234(3) 0.0136(2) 0.00366(15) 0.00322(19) -0.00042(14)
    N1 0.0132(7) 0.0162(7) 0.0140(7) 0.0038(5) 0.0035(5) 0.0018(5)
    N2 0.0126(9) 0.0133(9) 0.0129(9) 0.000 0.0043(7) 0.000
    C1 0.0119(8) 0.0202(8) 0.0135(8) 0.0070(6) 0.0023(6) 0.0039(6)
    C2 0.0102(7) 0.0211(8) 0.0118(7) 0.0020(6) 0.0039(6) 0.0016(6)
    C3 0.0079(7) 0.0284(9) 0.0154(8) 0.0033(6) 0.0014(6) 0.0029(6)
    C4 0.0089(7) 0.0298(9) 0.0186(9) -0.0055(6) -0.0005(7) -0.0003(7)
    C5 0.0157(8) 0.0187(8) 0.0204(8) -0.0042(6) 0.0026(7) 0.0004(6)
    C6 0.0103(7) 0.0176(8) 0.0146(8) -0.0002(6) 0.0006(6) 0.0020(6)
    C7 0.0091(7) 0.0174(8) 0.0103(7) -0.0004(6) 0.0036(6) 0.0009(5)
    C8 0.0092(7) 0.0152(8) 0.0097(7) -0.0001(6) 0.0039(6) -0.0002(5)
    C9 0.0108(10) 0.0104(10) 0.0114(10) 0.000 0.0036(9) 0.000
    C10 0.0111(7) 0.0136(7) 0.0104(8) 0.0011(5) 0.0045(6) 0.0010(5)
    C11 0.0158(8) 0.0130(8) 0.0154(8) 0.0017(6) 0.0046(7) -0.0008(6)
_geom_special_details
;
All e.s.d.'s (except the e.s.d. in the dihedral angle between two l.s. planes)
are estimated using the full covariance matrix. The cell e.s.d.'s are taken
into account individually in the estimation of e.s.d.'s in distances, angles
and torsion angles; correlations between e.s.d.'s in cell parameters are only
used when they are defined by crystal symmetry. An approximate (isotropic)
treatment of cell e.s.d.'s is used for estimating e.s.d.'s involving l.s.
planes.
;
loop_
    _geom_bond_atom_site_label_1
    _geom_bond_atom_site_label_2
    _geom_bond_site_symmetry_2
    _geom_bond_distance
    _geom_bond_publ_flag
    Cl1 C11 . 1.7722(15) no
    Cl2 C11 . 1.7778(17) no
    N1 C1 . 1.299(2) no
    N1 C10 . 1.3913(19) no
    N2 C10 . 1.3373(18) no
    N2 C10 2_656 1.3373(18) no
    C1 C2 . 1.441(2) no
    C1 H1 . 0.9300 no
    C2 C7 . 1.407(2) no
    C2 C3 . 1.409(2) no
    C3 C4 . 1.375(2) no
    C3 H2 . 0.9300 no
    C4 C5 . 1.406(2) no
    C4 H3 . 0.9300 no
    C5 C6 . 1.376(2) no
    C5 H4 . 0.9300 no
    C6 C7 . 1.407(2) no
    C6 H5 . 0.9300 no
    C7 C8 . 1.449(2) no
    C8 C9 . 1.3891(18) no
    C8 C10 . 1.430(2) no
    C9 C8 2_656 1.3891(18) no
    C9 H6 . 0.9300 no
    C11 C11 2_656 1.522(3) no
    C11 H7 . 0.9800 no
loop_
    _geom_angle_atom_site_label_1
    _geom_angle_atom_site_label_2
    _geom_angle_atom_site_label_3
    _geom_angle_site_symmetry_1
    _geom_angle_site_symmetry_3
    _geom_angle
    _geom_angle_publ_flag
    C1 N1 C10 . . 117.16(13) no
    C10 N2 C10 . 2_656 118.40(18) no
    N1 C1 C2 . . 126.09(14) no
    N1 C1 H1 . . 117.0 no
    C2 C1 H1 . . 117.0 no
    C7 C2 C3 . . 120.14(15) no
    C7 C2 C1 . . 118.16(14) no
    C3 C2 C1 . . 121.70(14) no
    C4 C3 C2 . . 120.41(15) no
    C4 C3 H2 . . 119.8 no
    C2 C3 H2 . . 119.8 no
    C3 C4 C5 . . 119.38(15) no
    C3 C4 H3 . . 120.3 no
    C5 C4 H3 . . 120.3 no
    C6 C5 C4 . . 121.04(15) no
    C6 C5 H4 . . 119.5 no
    C4 C5 H4 . . 119.5 no
    C5 C6 C7 . . 120.35(14) no
    C5 C6 H5 . . 119.8 no
    C7 C6 H5 . . 119.8 no
    C6 C7 C2 . . 118.69(14) no
    C6 C7 C8 . . 124.04(14) no
    C2 C7 C8 . . 117.28(14) no
    C9 C8 C10 . . 117.23(13) no
    C9 C8 C7 . . 123.92(14) no
    C10 C8 C7 . . 118.86(13) no
    C8 C9 C8 2_656 . 120.80(19) no
    C8 C9 H6 2_656 . 119.6 no
    C8 C9 H6 . . 119.6 no
    N2 C10 N1 . . 114.40(14) no
    N2 C10 C8 . . 123.16(14) no
    N1 C10 C8 . . 122.44(13) no
    C11 C11 Cl1 2_656 . 113.02(9) no
    C11 C11 Cl2 2_656 . 109.00(14) no
    Cl1 C11 Cl2 . . 109.48(8) no
    C11 C11 H7 2_656 . 108.4 no
    Cl1 C11 H7 . . 108.4 no
    Cl2 C11 H7 . . 108.4 no
loop_
    _geom_torsion_atom_site_label_1
    _geom_torsion_atom_site_label_2
    _geom_torsion_atom_site_label_3
    _geom_torsion_atom_site_label_4
    _geom_torsion_site_symmetry_1
    _geom_torsion_site_symmetry_2
    _geom_torsion_site_symmetry_3
    _geom_torsion_site_symmetry_4
    _geom_torsion
    _geom_torsion_publ_flag
    C10 N1 C1 C2 . . . . -0.6(2) no
    N1 C1 C2 C7 . . . . 0.2(2) no
    N1 C1 C2 C3 . . . . -179.50(14) no
    C7 C2 C3 C4 . . . . -0.3(2) no
    C1 C2 C3 C4 . . . . 179.35(15) no
    C2 C3 C4 C5 . . . . -0.2(2) no
    C3 C4 C5 C6 . . . . 0.4(3) no
    C4 C5 C6 C7 . . . . 0.0(2) no
    C5 C6 C7 C2 . . . . -0.6(2) no
    C5 C6 C7 C8 . . . . 179.54(14) no
    C3 C2 C7 C6 . . . . 0.7(2) no
    C1 C2 C7 C6 . . . . -178.97(14) no
    C3 C2 C7 C8 . . . . -179.37(13) no
    C1 C2 C7 C8 . . . . 0.9(2) no
    C6 C7 C8 C9 . . . . -1.8(2) no
    C2 C7 C8 C9 . . . . 178.34(11) no
    C6 C7 C8 C10 . . . . 178.32(13) no
    C2 C7 C8 C10 . . . . -1.6(2) no
    C10 C8 C9 C8 . . . 2_656 -0.54(9) no
    C7 C8 C9 C8 . . . 2_656 179.54(15) no
    C10 N2 C10 N1 2_656 . . . 179.30(14) no
    C10 N2 C10 C8 2_656 . . . -0.61(10) no
    C1 N1 C10 N2 . . . . 180.00(12) no
    C1 N1 C10 C8 . . . . -0.1(2) no
    C9 C8 C10 N2 . . . . 1.18(19) no
    C7 C8 C10 N2 . . . . -178.90(11) no
    C9 C8 C10 N1 . . . . -178.71(11) no
    C7 C8 C10 N1 . . . . 1.2(2) no
loop_
    _geom_hbond_atom_site_label_D
    _geom_hbond_atom_site_label_H
    _geom_hbond_atom_site_label_A
    _geom_hbond_site_symmetry_A
    _geom_hbond_distance_DH
    _geom_hbond_distance_HA
    _geom_hbond_distance_DA
    _geom_hbond_angle_DHA
    N1 H7 C11 . 0.98 2.53 3.372(3) 144
    N2 H7 C11 . 0.98 2.57 3.206(3) 122
_iucr_refine_instructions_details
;
TITL dbanth_tol_170_1_0m
CELL  0.71069 20.07210 14.18990 7.07860 90.000 110.255 90.000
ZERR  4 0.00650 0.00460 0.00230 0.000 0.004 0.000
LATT 7
SYMM    -X,    +Y, .50-Z
SFAC C H N CL
UNIT 84 52 12 16
SHEL 99999.000000 0.000000
L.S. 5
FMAP 2
PLAN -25
WPDB -2
HTAB
BOND $H
CONF
LIST 4
TEMP 23.0
ACTA
WGHT    0.037800    2.345100
FVAR       0.13795
CL1   4    0.411964    0.932101    0.706001    11.00000    0.01854    0.02154 =
         0.02671   -0.00421    0.00433    0.00797
CL2   4    0.463835    0.832983    0.426499    11.00000    0.02268    0.02339 =
         0.01361   -0.00042    0.00322    0.00366
N1    3    0.384556    0.622195    0.534482    11.00000    0.01319    0.01616 =
         0.01402    0.00182    0.00346    0.00383
N2    3    0.500000    0.614488    0.750000    10.50000    0.01256    0.01329 =
         0.01285    0.00000    0.00427    0.00000
C1    1    0.326894    0.579172    0.425797    11.00000    0.01190    0.02022 =
         0.01353    0.00391    0.00226    0.00703
AFIX  43
H1    2    0.288273    0.616762    0.355839    11.00000   -1.20000
AFIX   0
C2    1    0.317188    0.478622    0.403513    11.00000    0.01025    0.02108 =
         0.01183    0.00164    0.00388    0.00203
C3    1    0.252427    0.438809    0.280259    11.00000    0.00789    0.02835 =
         0.01542    0.00288    0.00137    0.00333
AFIX  43
H2    2    0.214500    0.477824    0.211963    11.00000   -1.20000
AFIX   0
C4    1    0.244947    0.342595    0.260316    11.00000    0.00891    0.02978 =
         0.01856   -0.00026   -0.00047   -0.00548
AFIX  43
H3    2    0.202114    0.316406    0.179265    11.00000   -1.20000
AFIX   0
C5    1    0.302687    0.284188    0.363651    11.00000    0.01570    0.01874 =
         0.02045    0.00037    0.00258   -0.00422
AFIX  43
H4    2    0.297806    0.219131    0.349663    11.00000   -1.20000
AFIX   0
C6    1    0.366260    0.321770    0.485076    11.00000    0.01034    0.01763 =
         0.01456    0.00202    0.00059   -0.00022
AFIX  43
H5    2    0.403856    0.282036    0.552222    11.00000   -1.20000
AFIX   0
C7    1    0.374711    0.420039    0.508232    11.00000    0.00910    0.01743 =
         0.01026    0.00088    0.00365   -0.00042
C8    1    0.439502    0.465572    0.633949    11.00000    0.00922    0.01519 =
         0.00974   -0.00016    0.00390   -0.00009
C9    1    0.500000    0.417220    0.750000    10.50000    0.01085    0.01045 =
         0.01138    0.00000    0.00356    0.00000
AFIX  43
H6    2    0.500000    0.351680    0.750000    10.50000   -1.20000
AFIX   0
C10   1    0.442252    0.566236    0.641031    11.00000    0.01106    0.01359 =
         0.01037    0.00101    0.00446    0.00111
C11   1    0.462057    0.834059    0.675848    11.00000    0.01584    0.01304 =
         0.01538   -0.00083    0.00463    0.00169
AFIX  13
H7    2    0.438575    0.776381    0.696339    11.00000   -1.20000
HKLF 4
REM  dbanth_tol_170_1_0m
REM R1 =  0.0296 for   1606 Fo > 4sig(Fo)  and  0.0302 for all   1670 data
REM    128 parameters refined using      0 restraints
END
WGHT      0.0378      2.3452
REM Highest difference peak  0.502,  deepest hole -0.267,  1-sigma level  0.060
Q1    1   0.3917  0.9271  0.8079  11.00000  0.05    0.50
Q2    1   0.4470  0.8355  0.5307  11.00000  0.05    0.47
Q3    1   0.4932  0.8371  0.3327  11.00000  0.05    0.42
Q4    1   0.4392  0.9333  0.6121  11.00000  0.05    0.40
Q5    1   0.4397  0.5089  0.6414  11.00000  0.05    0.33
Q6    1   0.4182  0.8323  0.3247  11.00000  0.05    0.33
Q7    1   0.3673  0.9283  0.6063  11.00000  0.05    0.32
Q8    1   0.5000  0.8368  0.7500  10.50000  0.05    0.31
Q9    1   0.5100  0.8351  0.5280  11.00000  0.05    0.29
Q10   1   0.4051  0.4422  0.5777  11.00000  0.05    0.27
Q11   1   0.2717  0.3231  0.3114  11.00000  0.05    0.27
Q12   1   0.4567  0.9404  0.8158  11.00000  0.05    0.26
Q13   1   0.3729  0.3774  0.4939  11.00000  0.05    0.25
Q14   1   0.3199  0.5212  0.4233  11.00000  0.05    0.25
Q15   1   0.4663  0.4421  0.6957  11.00000  0.05    0.24
Q16   1   0.2880  0.4617  0.3545  11.00000  0.05    0.24
Q17   1   0.3512  0.4484  0.4580  11.00000  0.05    0.24
Q18   1   0.4724  0.9036  0.4069  11.00000  0.05    0.21
Q19   1   0.2492  0.3908  0.2805  11.00000  0.05    0.19
Q20   1   0.3910  0.6810  0.5304  11.00000  0.05    0.18
Q21   1   0.4645  0.7727  0.4174  11.00000  0.05    0.17
Q22   1   0.4307  0.8796  0.6562  11.00000  0.05    0.16
Q23   1   0.4164  0.9995  0.6946  11.00000  0.05    0.16
Q24   1   0.3108  0.2062  0.2928  11.00000  0.05    0.16
Q25   1   0.3310  0.3130  0.3806  11.00000  0.05    0.15
;
