# Supplementary material for: Crystal structure of 1,13,14-tri­aza­dibenz[a,j]anthracene 1,1,2,2-tetra­chloro­ethane monosolvate
Source: Acta Crystallogr E Crystallogr Commun. 2015 May 23;71(Pt 6):681–3. doi: 10.1107/S2056989015009263 (PMC4459339; doi:10.1107/S2056989015009263)
Supplement: Supplementary file 2 [file e-71-00681-Isup2.hkl]

# 
# h,k,l, Fc-squared, Fo-squared, sigma(Fo-squared) and status flag 
# 
data_I
_shelx_title ' dbanth_tol_170_1_0m' 
_shelx_refln_list_code          4 
_shelx_F_calc_maximum      225.72 
_exptl_crystal_F_000       912.00 
_reflns_d_resolution_high  0.8404 
 
loop_ 
 _symmetry_equiv_pos_as_xyz 
 'x, y, z' 
 '-x, y, -z+1/2' 
 'x+1/2, y+1/2, z' 
 '-x+1/2, y+1/2, -z+1/2' 
 '-x, -y, -z' 
 'x, -y, z-1/2' 
 '-x+1/2, -y+1/2, -z' 
 'x+1/2, -y+1/2, z-1/2' 
 
_cell_length_a    20.0721 
_cell_length_b    14.1899 
_cell_length_c     7.0786 
_cell_angle_alpha  90.000 
_cell_angle_beta  110.255 
_cell_angle_gamma  90.000 
 
_shelx_F_squared_multiplier     1.000 
 
loop_ 
 _refln_index_h 
 _refln_index_k 
 _refln_index_l 
 _refln_F_squared_calc 
 _refln_F_squared_meas 
 _refln_F_squared_sigma 
 _refln_observed_status 
   2   0   0    19349.89    18873.75   1150.67 o 
   4   0   0      972.74      931.88     72.90 o 
   6   0   0     6621.73     6971.31    414.34 o 
   8   0   0      498.13      482.26     22.60 o 
  10   0   0      288.58      324.74     18.65 o 
  12   0   0      117.53      120.86      7.36 o 
  14   0   0     6881.53     6947.29    339.46 o 
  16   0   0      368.54      486.59     24.70 o 
  18   0   0     3184.16     3196.98    157.12 o 
  20   0   0      115.02      143.98      9.46 o 
  22   0   0     1398.02     1448.73     71.99 o 
   1   1   0     1941.16     1935.29     55.38 o 
   3   1   0    14886.56    14813.31    471.26 o 
   5   1   0     5340.43     5303.92    145.67 o 
   7   1   0     7562.60     7839.96    296.01 o 
   9   1   0      131.44      142.23      4.85 o 
  11   1   0      272.96      301.42     11.22 o 
  13   1   0      352.21      370.96     24.89 o 
  15   1   0     7746.66     7902.34    273.10 o 
  17   1   0    16643.39    16782.29    579.27 o 
  19   1   0      812.19      775.87     27.50 o 
  21   1   0      483.97      511.57     18.76 o 
   0   2   0    10431.59    10697.72    920.63 o 
   2   2   0        0.65        3.63      1.43 o 
   4   2   0     5546.43     5313.11    143.12 o 
   6   2   0     6261.53     6339.04    174.53 o 
   8   2   0     1008.69     1267.64     47.71 o 
  10   2   0     1048.54      845.51     31.10 o 
  12   2   0    10494.91    10491.59    471.92 o 
  14   2   0      506.43      529.20     17.91 o 
  16   2   0     1109.37     1127.32     39.39 o 
  18   2   0      429.40      457.69     16.72 o 
  20   2   0       54.98       60.84      4.26 o 
  22   2   0      276.30      266.88     13.40 o 
   1   3   0    12424.55    12569.19    597.24 o 
   3   3   0    20021.32    19677.32    565.62 o 
   5   3   0    11871.18    11881.52    318.67 o 
   7   3   0     2458.09     2780.85     76.31 o 
   9   3   0    13619.78    15243.24    422.37 o 
  11   3   0     6135.17     5902.86    204.40 o 
  13   3   0     4665.83     4801.89    132.88 o 
  15   3   0     5128.72     4983.90    142.50 o 
  17   3   0        1.32        1.05      4.20 o 
  19   3   0      248.95      225.23      9.10 o 
  21   3   0       75.49      110.90     12.09 o 
   0   4   0    18869.53    19626.23   1622.93 o 
   2   4   0     8875.32     9147.01    404.89 o 
   4   4   0      225.49      202.14      5.25 o 
   6   4   0        4.68        7.25      0.73 o 
   8   4   0    10040.73    12373.47    341.01 o 
  10   4   0      212.55      216.27      6.41 o 
  12   4   0      354.48      352.01     10.16 o 
  14   4   0     1515.84     1503.83     42.13 o 
  16   4   0      416.74      379.48     11.52 o 
  18   4   0        0.77        0.38      2.02 o 
  20   4   0        3.61        1.58      3.15 o 
   1   5   0     4842.96     5006.60    182.86 o 
   3   5   0     6014.06     6400.94    179.42 o 
   5   5   0     2958.63     2892.58     72.20 o 
   7   5   0     3991.91     4126.21     98.23 o 
   9   5   0       10.39       41.71      1.86 o 
  11   5   0     3789.09     3899.13    147.44 o 
  13   5   0     1334.47     1344.51     40.68 o 
  15   5   0      411.82      394.98     11.82 o 
  17   5   0     1644.69     1451.64     42.04 o 
  19   5   0      436.75      384.62     14.30 o 
  21   5   0      692.78      620.06     32.05 o 
   0   6   0       41.25       47.82      3.68 o 
   2   6   0     1166.65     1082.57     33.93 o 
   4   6   0    10945.19    11880.05    297.32 o 
   6   6   0     3970.15     4068.91    101.54 o 
   8   6   0       50.15       73.72      2.23 o 
  10   6   0     9779.70     9421.02    260.57 o 
  12   6   0    11719.51    11465.13    328.54 o 
  14   6   0     3727.11     3537.78    101.57 o 
  16   6   0      687.22      621.05     18.29 o 
  18   6   0      724.75      593.96     17.69 o 
  20   6   0       81.30       81.45      7.36 o 
   1   7   0      300.77      402.06     10.31 o 
   3   7   0      669.91      703.34     17.79 o 
   5   7   0    11265.29    11547.14    287.95 o 
   7   7   0     1269.17     1280.10     43.91 o 
   9   7   0     1830.31     1759.19     50.63 o 
  11   7   0     7768.82     7406.90    212.12 o 
  13   7   0     2862.03     2631.06     75.59 o 
  15   7   0       46.01       26.78      1.91 o 
  17   7   0     1457.59     1317.94     47.35 o 
  19   7   0        8.67       14.50      2.60 o 
   0   8   0    24577.13    28275.41    998.32 o 
   2   8   0     2881.55     3032.80     75.88 o 
   4   8   0       43.01       43.88      1.69 o 
   6   8   0     4673.17     4540.10    113.55 o 
   8   8   0     1063.12     1048.35     37.51 o 
  10   8   0     1191.17     1170.62     33.86 o 
  12   8   0      340.28      342.26     10.31 o 
  14   8   0      204.93      223.92      7.18 o 
  16   8   0      735.94      835.81     30.44 o 
  18   8   0     2989.55     2776.27     98.76 o 
   1   9   0    13852.45    14130.94    355.21 o 
   3   9   0     1980.77     2170.04     54.36 o 
   5   9   0      146.13      156.94      4.40 o 
   7   9   0      921.87      849.84     24.76 o 
   9   9   0      161.25      205.29      6.57 o 
  11   9   0      394.80      416.17     12.43 o 
  13   9   0     1640.77     1603.98     46.29 o 
  15   9   0     3704.31     3474.38    123.28 o 
  17   9   0     3608.58     3316.52    117.87 o 
   0  10   0     3681.86     3966.41    140.36 o 
   2  10   0     1409.38     1621.97     40.70 o 
   4  10   0     1032.36     1136.99     28.62 o 
   6  10   0     3593.70     3659.46    105.00 o 
   8  10   0      295.86      260.41      8.09 o 
  10  10   0     2112.21     2061.43     59.42 o 
  12  10   0      124.90      133.88      5.95 o 
  14  10   0      778.28      752.23     27.29 o 
  16  10   0      382.85      399.09     15.42 o 
  18  10   0     1104.56     1015.80     36.76 o 
   1  11   0      695.37      758.82     19.30 o 
   3  11   0     1231.44     1348.00     34.01 o 
   5  11   0       94.87      100.37      3.73 o 
   7  11   0     1240.93     1208.82     35.07 o 
   9  11   0      236.61      226.74      8.92 o 
  11  11   0      292.79      286.38     11.15 o 
  13  11   0     1467.42     1394.07     49.95 o 
  15  11   0      675.50      653.80     24.14 o 
  17  11   0      208.45      249.72     10.40 o 
   0  12   0     6674.93     7262.73    374.40 o 
   2  12   0     2468.97     2863.79     71.75 o 
   4  12   0      318.21      367.57     11.12 o 
   6  12   0       56.12       77.17      3.31 o 
   8  12   0       42.12       53.42      2.73 o 
  10  12   0     1406.03     1332.04     47.72 o 
  12  12   0      223.91      233.51      9.29 o 
  14  12   0     2405.62     2325.89     82.80 o 
   1  13   0     3150.12     3608.47    159.66 o 
   3  13   0      690.06      683.90     24.34 o 
   5  13   0      853.06      844.66     24.76 o 
   7  13   0      585.73      593.77     21.73 o 
   9  13   0      186.04      211.25      8.55 o 
  11  13   0        2.71        3.15      2.02 o 
  13  13   0        3.07        4.73      2.23 o 
   0  14   0      708.31      716.59     48.87 o 
   2  14   0      489.71      478.09     28.84 o 
   4  14   0      668.55      767.76     30.58 o 
   6  14   0     1583.12     1723.33     61.45 o 
   8  14   0       82.91       90.82      5.01 o 
  10  14   0     1821.63     1852.05     66.29 o 
  12  14   0     2671.91     2585.14     91.89 o 
   1  15   0      255.94      286.87     18.69 o 
   3  15   0     1178.22     1314.42     67.68 o 
   5  15   0     2101.58     2267.94     80.76 o 
   7  15   0      454.39      545.96     20.25 o 
   9  15   0      432.40      397.07     15.23 o 
   0  16   0       63.32       67.26      6.31 o 
   2  16   0       21.00       28.28      6.31 o 
   4  16   0     1522.83     1845.36     95.90 o 
   6  16   0     1540.38     1796.24     64.43 o 
 -23   1   1      285.35      255.84     10.40 o 
 -21   1   1      104.45       96.69      5.20 o 
 -19   1   1      161.84      166.84      7.06 o 
 -17   1   1     5116.98     5093.72    176.12 o 
 -15   1   1       35.46       26.13      3.15 o 
 -13   1   1     2107.67     2089.60     72.46 o 
 -11   1   1     4810.03     4716.46    163.12 o 
  -9   1   1     3318.18     3319.42    114.81 o 
  -7   1   1     1758.51     1717.52     59.45 o 
  -5   1   1     6174.83     6161.07    215.46 o 
  -3   1   1     4246.17     4169.11    208.09 o 
  -1   1   1     2351.70     2439.80    181.70 o 
   1   1   1     3156.63     2928.85    138.72 o 
   3   1   1    12406.22    13063.31    409.55 o 
   5   1   1    18145.03    18190.93    521.62 o 
   7   1   1    10978.52    11115.72    295.77 o 
   9   1   1      638.64      653.49     17.05 o 
  11   1   1      250.11      222.31      6.21 o 
  13   1   1      678.45      707.58     22.83 o 
  15   1   1      962.95     1048.40     32.64 o 
  17   1   1     1242.38     1341.13     44.18 o 
  19   1   1      335.98      377.75     14.12 o 
  21   1   1     1086.34     1127.67     56.75 o 
 -22   2   1       67.92       56.87      3.94 o 
 -20   2   1     6488.34     6294.55    217.74 o 
 -18   2   1     1042.38      968.45     34.18 o 
 -16   2   1     1097.41     1078.82     37.90 o 
 -14   2   1      705.08      666.83     23.41 o 
 -12   2   1     2263.25     1946.39     67.63 o 
 -10   2   1    17256.86    17722.76    612.71 o 
  -8   2   1       46.49       38.15      2.02 o 
  -6   2   1     2067.40     1910.61     75.80 o 
  -4   2   1     1053.38     1101.53     31.64 o 
  -2   2   1    23716.29    21841.15    776.60 o 
   0   2   1      296.90      310.56     16.29 o 
   2   2   1       51.17       32.39      1.86 o 
   4   2   1    34303.44    35159.91    971.94 o 
   6   2   1     7008.49     7015.65    225.34 o 
   8   2   1    10910.15    12359.00    317.66 o 
  10   2   1      108.74      109.03      3.28 o 
  12   2   1      767.27      769.72     20.60 o 
  14   2   1     1394.35     1553.87     41.21 o 
  16   2   1     3966.94     4128.77    122.26 o 
  18   2   1      584.05      643.04     21.70 o 
  20   2   1     1652.80     1705.69     84.60 o 
 -21   3   1      615.24      550.46     20.06 o 
 -19   3   1      390.20      348.39     13.00 o 
 -17   3   1     2472.40     2399.28     83.23 o 
 -15   3   1      387.46      378.35     13.75 o 
 -13   3   1     3453.40     3477.92    120.39 o 
 -11   3   1     3152.32     2764.42    137.01 o 
  -9   3   1      560.42      564.70     21.47 o 
  -7   3   1     1902.23     1713.27     49.01 o 
  -5   3   1    15329.29    14431.27    361.25 o 
  -3   3   1     3242.77     3199.26    139.15 o 
  -1   3   1    19982.94    19181.58    665.75 o 
   1   3   1      800.28      892.79     24.45 o 
   3   3   1      135.71      125.67      3.74 o 
   5   3   1    10341.70    10955.73    298.06 o 
   7   3   1     2754.63     3044.95     91.63 o 
   9   3   1     3268.65     3633.24     93.48 o 
  11   3   1     1719.38     1821.44     48.00 o 
  13   3   1      130.65      136.88      4.17 o 
  15   3   1     1004.18     1024.06     28.78 o 
  17   3   1      417.03      448.62     13.12 o 
  19   3   1      111.36      118.09      9.72 o 
 -22   4   1     2472.96     2381.98     83.04 o 
 -20   4   1      411.67      400.91     14.86 o 
 -18   4   1       97.25       87.16      4.63 o 
 -16   4   1      551.73      505.28     18.21 o 
 -14   4   1      518.59      496.58     17.84 o 
 -12   4   1     1105.44     1087.95     31.33 o 
 -10   4   1      244.57      301.60      8.90 o 
  -8   4   1    16713.70    16041.10    461.18 o 
  -6   4   1    20297.19    19569.50    488.39 o 
  -4   4   1     5745.24     5780.04    183.57 o 
  -2   4   1        2.32       14.95      0.84 o 
   0   4   1    16162.96    17274.52    552.60 o 
   2   4   1     8623.92     8737.10    224.96 o 
   4   4   1      515.35      608.89     16.90 o 
   6   4   1     1273.02     1466.35     40.61 o 
   8   4   1     4186.14     4449.15    130.68 o 
  10   4   1     9527.47     9769.79    253.17 o 
  12   4   1     2427.16     2517.74     65.86 o 
  14   4   1      158.90      168.21      5.34 o 
  16   4   1     4072.70     4400.13    147.07 o 
  18   4   1     3952.20     3938.06    139.61 o 
  20   4   1      532.19      582.23     29.95 o 
 -21   5   1     1426.38     1300.57     45.70 o 
 -19   5   1      403.14      318.14     12.07 o 
 -17   5   1      668.47      604.56     21.55 o 
 -15   5   1       53.14       59.93      2.98 o 
 -13   5   1      204.61      174.29      5.56 o 
 -11   5   1      948.19      988.54     28.60 o 
  -9   5   1     3051.53     2814.02     70.36 o 
  -7   5   1    18973.10    18374.34    458.97 o 
  -5   5   1    10642.17    10790.13    366.95 o 
  -3   5   1     3221.02     3731.49    141.71 o 
  -1   5   1     1009.14      806.73     20.22 o 
   1   5   1    10468.93    10172.90    295.40 o 
   3   5   1      508.15      467.91     11.61 o 
   5   5   1      242.40      258.41      7.38 o 
   7   5   1      238.84      350.01      9.89 o 
   9   5   1     3183.24     3028.84     77.43 o 
  11   5   1     6626.87     6996.28    188.64 o 
  13   5   1      146.72      157.32      5.05 o 
  15   5   1     4389.81     4270.33    141.71 o 
  17   5   1     3086.09     3288.37    116.96 o 
  19   5   1     2271.33     2391.11     85.40 o 
 -20   6   1      158.40      147.69      6.49 o 
 -18   6   1      151.48      118.03      9.98 o 
 -16   6   1      334.96      306.35      9.50 o 
 -14   6   1        0.86        0.53      1.73 o 
 -12   6   1     2924.69     2882.29     72.20 o 
 -10   6   1      782.48      709.82     17.98 o 
  -8   6   1      387.98      365.85     11.24 o 
  -6   6   1     2730.52     2673.74     66.56 o 
  -4   6   1     1077.17     1124.54     29.73 o 
  -2   6   1    24384.66    26971.46    732.14 o 
   0   6   1     1139.46     1150.65     45.13 o 
   2   6   1       71.30       81.17      2.35 o 
   4   6   1      915.77      809.44     20.42 o 
   6   6   1      550.68      560.91     16.38 o 
   8   6   1      789.90      895.42     29.50 o 
  10   6   1      240.55      212.85      6.21 o 
  12   6   1      388.05      422.34     11.98 o 
  14   6   1     1545.72     1365.03     48.83 o 
  16   6   1      306.21      327.18     12.63 o 
  18   6   1       57.53       57.40      4.04 o 
 -21   7   1      627.42      611.99     22.11 o 
 -19   7   1     2895.57     2641.31     91.78 o 
 -17   7   1     1507.05     1414.42     40.93 o 
 -15   7   1      103.95       82.24      3.43 o 
 -13   7   1      534.85      535.42     19.13 o 
 -11   7   1     1989.18     1819.03     45.62 o 
  -9   7   1      986.86      920.31     26.88 o 
  -7   7   1     2790.94     2555.91     63.80 o 
  -5   7   1     4647.70     5113.81    162.99 o 
  -3   7   1      122.54      158.52      4.27 o 
  -1   7   1     2690.00     3117.54     77.58 o 
   1   7   1       69.80      135.69      4.43 o 
   3   7   1     2296.79     2486.99     62.03 o 
   5   7   1     6978.71     6632.86    165.53 o 
   7   7   1     3288.69     3270.04     93.69 o 
   9   7   1     1361.25     1268.14     36.86 o 
  11   7   1       12.25       23.74      2.02 o 
  13   7   1        7.29        3.85      3.15 o 
  15   7   1       88.19       59.23      4.73 o 
  17   7   1      553.69      587.67     21.91 o 
  19   7   1      521.08      602.93     33.63 o 
 -20   8   1      356.08      355.71     13.56 o 
 -18   8   1       64.18       42.14      2.39 o 
 -16   8   1      153.65      150.84      5.35 o 
 -14   8   1     1024.73      963.20     28.00 o 
 -12   8   1      387.94      383.98     11.52 o 
 -10   8   1      113.69      106.20      3.21 o 
  -8   8   1     2158.17     2113.95     52.84 o 
  -6   8   1     6711.03     6883.92    172.71 o 
  -4   8   1      995.40     1049.40     26.33 o 
  -2   8   1     2860.43     3293.10     82.18 o 
   0   8   1     1737.86     1809.46     45.22 o 
   2   8   1      723.96      685.26     17.26 o 
   4   8   1     1920.61     1767.05     44.24 o 
   6   8   1     2824.03     2698.13     95.61 o 
   8   8   1     7743.99     7578.65    216.87 o 
  10   8   1      151.90      161.62      6.69 o 
  12   8   1     1132.18     1079.71     38.62 o 
  14   8   1     1021.35      905.48     32.87 o 
  16   8   1     1804.16     1686.02     60.34 o 
  18   8   1      610.84      606.54     23.65 o 
 -19   9   1        2.98       14.17      2.63 o 
 -17   9   1     1571.39     1494.39     43.36 o 
 -15   9   1      112.44      116.39      4.44 o 
 -13   9   1     1639.27     1547.77     44.67 o 
 -11   9   1     1251.03     1244.56     35.98 o 
  -9   9   1     1394.28     1350.06     38.71 o 
  -7   9   1       57.13       60.88      2.22 o 
  -5   9   1      638.96      640.26     16.28 o 
  -3   9   1        0.06        0.17      0.64 o 
  -1   9   1     1332.98     1437.04     36.04 o 
   1   9   1      775.57      873.27     22.06 o 
   3   9   1       54.14       44.63      1.74 o 
   5   9   1     5431.58     5516.05    157.86 o 
   7   9   1     8326.55     8340.92    294.62 o 
   9   9   1     1440.35     1423.93     50.87 o 
  11   9   1     1449.99     1401.81     50.12 o 
  13   9   1       51.11       40.29      3.15 o 
  15   9   1       21.95       35.10      2.97 o 
  17   9   1      125.26      146.93      7.06 o 
 -18  10   1     1518.78     1503.96     54.02 o 
 -16  10   1      731.92      705.94     20.92 o 
 -14  10   1       35.63       30.81      2.12 o 
 -12  10   1     3615.48     3452.78     99.14 o 
 -10  10   1    27290.88    27543.79    973.14 o 
  -8  10   1      207.98      224.19      6.04 o 
  -6  10   1      406.16      377.47      9.85 o 
  -4  10   1      335.78      310.52      8.14 o 
  -2  10   1     3103.46     3283.68     82.18 o 
   0  10   1     1767.51     1837.68     46.08 o 
   2  10   1     1068.19     1067.03     26.91 o 
   4  10   1     9771.06     9989.20    285.90 o 
   6  10   1      548.56      624.98     22.66 o 
   8  10   1      601.18      586.45     21.36 o 
  10  10   1        5.33        7.23      2.36 o 
  12  10   1      906.74      865.71     31.38 o 
  14  10   1      169.89      151.52      6.87 o 
  16  10   1      506.64      468.15     17.65 o 
 -17  11   1     2336.49     2189.01     77.96 o 
 -15  11   1      125.68      124.52      4.75 o 
 -13  11   1     2565.79     2451.69     70.44 o 
 -11  11   1      234.24      246.23      7.78 o 
  -9  11   1      313.01      290.85      9.00 o 
  -7  11   1      486.55      545.19     14.05 o 
  -5  11   1      386.59      420.10     10.90 o 
  -3  11   1     1087.23     1105.53     27.84 o 
  -1  11   1     2712.04     2833.16     70.96 o 
   1  11   1       14.67       14.98      1.16 o 
   3  11   1      885.42      889.17     25.97 o 
   5  11   1    16959.36    17611.17    621.92 o 
   7  11   1    16077.08    16095.71    568.62 o 
   9  11   1        0.17        0.53      1.64 o 
  11  11   1      318.46      301.67     11.89 o 
  13  11   1       85.44       79.83      4.79 o 
  15  11   1       23.71       11.53      2.39 o 
 -16  12   1      540.17      537.53     20.05 o 
 -14  12   1     1028.96      977.69     35.28 o 
 -12  12   1     1743.90     1683.65     48.61 o 
 -10  12   1     3285.14     3245.06     93.28 o 
  -8  12   1     1188.26     1164.70     33.86 o 
  -6  12   1      384.42      416.87     10.90 o 
  -4  12   1      825.96      818.76     20.88 o 
  -2  12   1      490.39      581.73     17.18 o 
   0  12   1      708.71      816.32     21.46 o 
   2  12   1     1249.52     1256.01     36.39 o 
   4  12   1     1971.46     2126.30     75.76 o 
   6  12   1       29.40       32.51      2.39 o 
   8  12   1       56.83       64.26      4.04 o 
  10  12   1     1870.30     1929.80     68.69 o 
  12  12   1      229.91      186.97      7.98 o 
  14  12   1       67.36       79.63      6.57 o 
 -15  13   1        0.66        0.00      3.15 o 
 -13  13   1       11.00        9.58      2.23 o 
 -11  13   1       46.75       52.42      3.68 o 
  -9  13   1      771.09      820.00     24.15 o 
  -7  13   1     5628.53     5842.37    167.46 o 
  -5  13   1     3052.79     3243.56     87.15 o 
  -3  13   1      238.84      204.36      6.37 o 
  -1  13   1     2834.33     2875.10     72.14 o 
   1  13   1     1177.56     1286.55     61.74 o 
   3  13   1        2.78        3.26      1.84 o 
   5  13   1      392.39      403.49     15.23 o 
   7  13   1       92.31       98.84      6.57 o 
   9  13   1      693.72      715.16     26.00 o 
  11  13   1      769.59      737.45     27.12 o 
  13  13   1      467.64      533.33     19.88 o 
 -12  14   1      283.87      317.05     12.44 o 
 -10  14   1     1331.39     1372.66     39.93 o 
  -8  14   1     1795.79     1920.40     66.06 o 
  -6  14   1     1118.82     1229.16     41.72 o 
  -4  14   1      883.90      973.13     32.99 o 
  -2  14   1     1393.27     1296.33     61.89 o 
   0  14   1       40.53       53.73      3.34 o 
   2  14   1      746.84      791.60     44.14 o 
   4  14   1      401.42      451.35     16.90 o 
   6  14   1       59.56       67.59      6.04 o 
   8  14   1      104.99      100.46      5.16 o 
  10  14   1     1082.73     1110.12     40.11 o 
  -9  15   1        0.97        3.15      2.63 o 
  -7  15   1      148.59      148.29      7.03 o 
  -5  15   1       33.23       40.83      2.43 o 
  -3  15   1      430.40      415.20     20.02 o 
  -1  15   1      292.85      262.87     15.50 o 
   1  15   1       25.32       18.08      2.89 o 
   3  15   1      100.45      112.96      5.54 o 
   5  15   1       47.67       56.77      3.72 o 
   7  15   1      514.42      585.18     21.73 o 
  -6  16   1     1276.77     1548.80     94.45 o 
  -4  16   1      513.42      541.21     67.26 o 
  -2  16   1       80.67       47.82      4.73 o 
   0  16   1      692.94      844.57     84.08 o 
   2  16   1      624.74      622.08     47.03 o 
   4  16   1      407.92      503.52     21.28 o 
 -22   0   2     1436.63     1312.11     65.16 o 
 -20   0   2    10639.77    10410.69    508.66 o 
 -18   0   2      550.49      553.85     28.38 o 
 -16   0   2       43.67       43.61      4.20 o 
 -14   0   2     3187.02     3091.89    151.34 o 
 -12   0   2     8719.02     8600.44    420.90 o 
 -10   0   2        9.07        6.83      2.10 o 
  -8   0   2     9285.59     9057.60    456.11 o 
  -6   0   2    50950.05    48278.99   2378.30 o 
  -2   0   2       30.45       25.22      2.10 o 
   0   0   2     1541.23     1504.84    202.57 o 
   2   0   2      510.89      479.70     24.41 o 
   4   0   2      812.09      733.29     33.01 o 
   6   0   2     1325.91     1490.31     74.45 o 
   8   0   2     5000.27     5116.35    199.49 o 
  10   0   2     5502.58     5982.12    194.57 o 
  12   0   2    32268.95    36405.28   1555.07 o 
  14   0   2      392.36      462.02     20.61 o 
  16   0   2      335.03      347.83     19.18 o 
  18   0   2      992.33     1132.40     99.84 o 
 -23   1   2      984.05      915.65     32.70 o 
 -21   1   2     1494.86     1455.05     50.90 o 
 -19   1   2     4004.85     3922.70    135.99 o 
 -17   1   2        5.09        3.68      1.64 o 
 -15   1   2       83.05       74.40      3.72 o 
 -13   1   2     5774.17     5738.99    198.42 o 
 -11   1   2      894.22      872.39     30.47 o 
  -9   1   2     1401.09     1393.41     48.30 o 
  -7   1   2     5256.89     4918.33    170.18 o 
  -5   1   2    44189.63    44954.80   1560.02 o 
  -3   1   2    43112.14    45171.91   1568.93 o 
  -1   1   2    17090.92    17882.19   2108.99 o 
   1   1   2      217.71      214.28     12.63 o 
   3   1   2     4333.02     4114.77    117.07 o 
   5   1   2     2314.49     2318.53     67.52 o 
   7   1   2        6.20        5.03      0.59 o 
   9   1   2     6057.33     6276.99    143.17 o 
  11   1   2     1876.16     2021.82     52.53 o 
  13   1   2     3314.64     3752.75    114.71 o 
  15   1   2      984.47     1035.71     32.39 o 
  17   1   2      950.97     1011.84     48.48 o 
  19   1   2      159.05      212.55     14.67 o 
 -22   2   2      724.36      714.38     25.64 o 
 -20   2   2       99.88       93.56      4.83 o 
 -18   2   2     3285.86     3077.75    106.64 o 
 -16   2   2      124.21      102.78      4.83 o 
 -14   2   2       73.09       78.82      3.72 o 
 -12   2   2      103.92       62.28      2.97 o 
 -10   2   2      162.48      146.88      6.31 o 
  -8   2   2       45.09       48.62      2.60 o 
  -6   2   2       47.28       43.15      2.02 o 
  -4   2   2    11279.75    11915.50    417.80 o 
  -2   2   2    17293.87    19037.29   1813.15 o 
   0   2   2     6458.31     6196.92    317.91 o 
   2   2   2        3.66        1.34      0.53 o 
   4   2   2     7351.62     7381.38    280.83 o 
   6   2   2     9034.55     9973.46    347.43 o 
   8   2   2      342.71      387.17     13.13 o 
  10   2   2        0.02        2.06      0.83 o 
  12   2   2     1161.08     1304.47     34.28 o 
  14   2   2      382.23      444.69     20.07 o 
  16   2   2     1829.20     2096.09     85.47 o 
  18   2   2       16.98       15.80      2.61 o 
 -23   3   2       21.05       22.62      3.15 o 
 -21   3   2     1806.83     1648.07     57.59 o 
 -19   3   2      698.62      638.77     22.85 o 
 -17   3   2     2548.88     2404.05     83.60 o 
 -15   3   2      952.98      949.32     33.44 o 
 -13   3   2     1929.15     2065.11    101.42 o 
 -11   3   2     4728.62     4791.29    165.72 o 
  -9   3   2       17.70       39.94      2.23 o 
  -7   3   2       53.85       32.80      2.02 o 
  -5   3   2     3455.40     3387.95    120.93 o 
  -3   3   2     8457.28     8708.53    548.15 o 
  -1   3   2     3125.83     2889.06    148.71 o 
   1   3   2      161.51      143.72     10.47 o 
   3   3   2     1203.76     1390.33     50.18 o 
   5   3   2      765.54     1279.63     38.84 o 
   7   3   2     2400.37     2561.60     96.03 o 
   9   3   2     2219.69     2232.29     59.24 o 
  11   3   2       29.69       35.98      1.71 o 
  13   3   2     2497.29     2761.93     85.34 o 
  15   3   2      308.71      383.98     15.92 o 
  17   3   2      227.53      273.43     12.80 o 
  19   3   2      392.76      443.58     22.33 o 
 -22   4   2      899.17      802.40     28.61 o 
 -20   4   2      510.89      457.26     16.72 o 
 -18   4   2       34.79       31.61      2.39 o 
 -16   4   2      138.28      137.27      5.75 o 
 -14   4   2       71.20       60.47      3.34 o 
 -12   4   2     8728.46     9427.27    330.31 o 
 -10   4   2       39.05       44.20      2.60 o 
  -8   4   2     1218.28     1089.80     31.43 o 
  -6   4   2      432.08      412.86     22.63 o 
  -4   4   2       48.94       42.48      1.77 o 
  -2   4   2       84.20       90.95      4.82 o 
   0   4   2      384.48      374.43     25.22 o 
   2   4   2      431.52      453.76     18.15 o 
   4   4   2    10765.89    12121.42    393.91 o 
   6   4   2      406.06      423.96     14.53 o 
   8   4   2     1135.04     1199.76     34.62 o 
  10   4   2      519.79      540.24     18.96 o 
  12   4   2      942.22     1044.63     32.80 o 
  14   4   2      580.80      567.26     18.01 o 
  16   4   2        3.68        4.41      2.16 o 
  18   4   2      158.33      145.55      8.35 o 
 -21   5   2     1164.82     1034.69     36.60 o 
 -19   5   2      626.53      577.76     20.81 o 
 -17   5   2     2118.66     2013.95     70.23 o 
 -15   5   2      388.82      380.46     13.75 o 
 -13   5   2       60.41       90.38      4.09 o 
 -11   5   2       85.93      121.96      4.14 o 
  -9   5   2      144.32      157.04      4.95 o 
  -7   5   2      856.50      871.55     36.42 o 
  -5   5   2     1130.12     1200.69     48.09 o 
  -3   5   2        7.15        5.74      0.57 o 
  -1   5   2     1347.53     1349.95     67.73 o 
   1   5   2     1831.58     1940.46     62.91 o 
   3   5   2     3123.06     3255.44    106.14 o 
   5   5   2     8596.56     9267.75    306.72 o 
   7   5   2      846.62      798.63     26.24 o 
   9   5   2      130.05      127.04      5.23 o 
  11   5   2      283.91      264.77      8.65 o 
  13   5   2     2200.41     2122.11     65.18 o 
  15   5   2     2715.35     2762.41     84.78 o 
  17   5   2       11.05        4.73      3.68 o 
 -22   6   2      690.21      612.13     22.11 o 
 -20   6   2      287.66      260.69     10.21 o 
 -18   6   2     3673.59     3456.57    120.02 o 
 -16   6   2     1669.22     1534.55     53.51 o 
 -14   6   2      101.60       85.67      3.34 o 
 -12   6   2     1503.70     1406.43     40.63 o 
 -10   6   2     1501.37     1335.22     33.60 o 
  -8   6   2       36.49       48.43      2.76 o 
  -6   6   2       97.01      101.92      4.02 o 
  -4   6   2     6982.80     6739.92    243.09 o 
  -2   6   2    18892.74    19494.38    467.25 o 
   0   6   2     7247.31     6982.56    194.35 o 
   2   6   2      540.53      512.82     22.84 o 
   4   6   2     4233.64     3856.22    127.81 o 
   6   6   2     2987.76     3012.21     99.92 o 
   8   6   2      508.07      469.06     15.98 o 
  10   6   2       34.79       30.90      1.91 o 
  12   6   2        3.07        0.13      1.35 o 
  14   6   2        4.41       24.70      2.39 o 
  16   6   2     1295.07     1346.56     63.32 o 
  18   6   2      129.63      152.91     10.51 o 
 -21   7   2      410.15      344.51     13.19 o 
 -19   7   2     3119.56     2837.34     98.47 o 
 -17   7   2     2380.67     2255.65     78.40 o 
 -15   7   2        0.05       -0.53      1.49 o 
 -13   7   2     2540.13     2272.74     56.85 o 
 -11   7   2     3042.87     2750.01     68.78 o 
  -9   7   2      487.57      496.87     18.35 o 
  -7   7   2     1038.88     1000.27     41.18 o 
  -5   7   2     1930.62     2127.88     62.42 o 
  -3   7   2      354.43      251.55      6.70 o 
  -1   7   2    10952.15    11466.02    471.00 o 
   1   7   2      492.37      538.54     18.54 o 
   3   7   2      810.78      829.68     28.02 o 
   5   7   2     3209.13     3163.07    105.44 o 
   7   7   2      291.28      285.38     12.29 o 
   9   7   2      191.39      164.89      6.18 o 
  11   7   2      212.36      273.72     12.52 o 
  13   7   2      725.46      627.13     23.03 o 
  15   7   2     1226.65     1259.49     45.31 o 
  17   7   2     1515.73     1589.56     62.01 o 
 -20   8   2      204.11      165.75      7.24 o 
 -18   8   2      327.14      320.18     12.26 o 
 -16   8   2        6.86        8.70      2.89 o 
 -14   8   2        4.33        2.43      1.56 o 
 -12   8   2     2129.99     2046.44     51.26 o 
 -10   8   2       46.99       33.47      1.82 o 
  -8   8   2     2426.48     2297.47     57.30 o 
  -6   8   2     7388.24     7290.16    204.86 o 
  -4   8   2       91.34      171.84      6.30 o 
  -2   8   2      263.27      265.70      7.03 o 
   0   8   2     1612.19     1675.37     53.90 o 
   2   8   2      424.87      410.45     10.57 o 
   4   8   2     2238.74     2281.72     80.94 o 
   6   8   2     5610.91     5687.04    200.87 o 
   8   8   2      792.11      794.46     46.46 o 
  10   8   2     4920.41     4878.50    172.66 o 
  12   8   2     4010.15     3672.17    130.14 o 
  14   8   2      439.86      428.36     16.16 o 
  16   8   2      823.73      882.80     32.13 o 
 -19   9   2      152.21      132.45      6.32 o 
 -17   9   2       20.78       24.06      4.47 o 
 -15   9   2     2289.10     2198.30     64.97 o 
 -13   9   2     6518.52     6358.68    181.61 o 
 -11   9   2      558.07      553.31     16.48 o 
  -9   9   2       14.56        8.51      1.14 o 
  -7   9   2     7666.95     7453.84    205.01 o 
  -5   9   2     3654.81     3634.82     90.71 o 
  -3   9   2      625.72      706.16     17.79 o 
  -1   9   2       32.44       35.31      1.50 o 
   1   9   2      195.22      193.03      5.67 o 
   3   9   2      221.83      211.78      8.17 o 
   5   9   2       41.38       44.97      2.89 o 
   7   9   2     3561.11     3699.83    131.06 o 
   9   9   2     1630.86     1569.50     56.07 o 
  11   9   2     3329.30     3414.57    121.05 o 
  13   9   2      418.84      470.58     17.65 o 
  15   9   2        1.88       10.75      4.73 o 
 -18  10   2      203.94      201.60      8.55 o 
 -16  10   2      465.03      449.11     13.54 o 
 -14  10   2      156.80      154.45      7.07 o 
 -12  10   2      216.37      229.68      7.38 o 
 -10  10   2     2019.76     1935.22     59.08 o 
  -8  10   2      229.08      208.49      5.71 o 
  -6  10   2     1429.54     1363.77     34.27 o 
  -4  10   2      237.77      238.72      6.50 o 
  -2  10   2        4.25        8.20      2.52 o 
   0  10   2     1024.89     1029.77     30.22 o 
   2  10   2     2386.71     2528.09     89.86 o 
   4  10   2      329.83      319.33     16.82 o 
   6  10   2     2236.70     2223.09     78.90 o 
   8  10   2      786.32      818.67     29.52 o 
  10  10   2      316.28      300.31     11.52 o 
  12  10   2     1204.30     1113.96     40.11 o 
  14  10   2        0.86        1.75      4.20 o 
 -17  11   2        0.10        0.09      1.60 o 
 -15  11   2       43.91       44.94      2.59 o 
 -13  11   2        9.74       10.71      1.70 o 
 -11  11   2      496.82      488.24     14.56 o 
  -9  11   2       22.07       17.17      1.27 o 
  -7  11   2        3.20        4.97      1.00 o 
  -5  11   2      668.91      675.66     17.26 o 
  -3  11   2      678.18      699.97     17.79 o 
  -1  11   2       33.46       35.38      3.55 o 
   1  11   2       19.73       18.73      3.68 o 
   3  11   2     1506.87     1577.73     56.07 o 
   5  11   2       34.75       32.34      2.52 o 
   7  11   2      473.73      489.35     18.02 o 
   9  11   2       60.95       60.06      3.52 o 
  11  11   2       78.73       93.99      5.16 o 
  13  11   2        7.00        4.55      2.14 o 
 -16  12   2      306.80      282.77     13.24 o 
 -14  12   2        2.05        5.43      1.82 o 
 -12  12   2     1277.70     1275.26     45.66 o 
 -10  12   2      265.87      289.76      9.10 o 
  -8  12   2      871.66      809.86     20.61 o 
  -6  12   2     3035.07     3031.12     75.88 o 
  -4  12   2     1123.30     1192.74     30.13 o 
  -2  12   2      609.36      610.39     20.51 o 
   0  12   2       97.83      100.10      4.79 o 
   2  12   2       25.23       17.79      2.02 o 
   4  12   2      273.16      294.48     11.33 o 
   6  12   2      253.86      272.88     16.03 o 
   8  12   2     2030.98     2019.27     71.86 o 
  10  12   2     1422.43     1404.84     50.32 o 
  12  12   2      875.79      869.53     31.75 o 
 -15  13   2       98.55       96.29      4.44 o 
 -13  13   2     1235.37     1272.49     36.98 o 
 -11  13   2      253.52      280.73      9.00 o 
  -9  13   2      392.70      363.82     11.22 o 
  -7  13   2     1114.34     1134.04     28.69 o 
  -5  13   2      733.60      726.77     23.67 o 
  -3  13   2        4.75        4.02      1.65 o 
  -1  13   2     1117.39     1076.26     43.61 o 
   1  13   2        6.59        5.25      3.15 o 
   3  13   2      510.55      526.80     19.50 o 
   5  13   2      198.75      193.27      7.98 o 
   7  13   2        5.24        8.23      2.14 o 
   9  13   2      946.98     1028.20     37.33 o 
  11  13   2     1256.69     1297.12     46.80 o 
 -12  14   2      322.93      313.19     12.26 o 
 -10  14   2       87.98       92.49      4.04 o 
  -8  14   2       25.70       33.42      2.21 o 
  -6  14   2     1402.76     1364.26     41.21 o 
  -4  14   2      501.72      464.61     21.41 o 
  -2  14   2      864.40      970.59     57.80 o 
   0  14   2     2264.33     2365.33     84.11 o 
   2  14   2        0.28        1.96      2.02 o 
   4  14   2     1849.26     2008.04     71.67 o 
   6  14   2     1020.08     1047.53     37.70 o 
   8  14   2        8.31        2.76      2.36 o 
  -9  15   2       19.07       24.96      2.60 o 
  -7  15   2      147.91      143.78      9.20 o 
  -5  15   2        5.94        3.73      2.36 o 
  -3  15   2     1103.74     1200.24     80.92 o 
  -1  15   2     2905.88     3111.39    131.11 o 
   1  15   2      742.48      889.83     32.32 o 
   3  15   2      268.62      305.59     12.07 o 
   5  15   2     2171.94     2473.63     88.20 o 
  -6  16   2       38.44       30.48      4.20 o 
  -4  16   2       71.46       74.78      6.83 o 
  -2  16   2     1642.45     1724.93     96.16 o 
   0  16   2      323.28      322.61     12.63 o 
   2  16   2       98.05      110.34     13.40 o 
 -23   1   3     2212.96     2080.09     72.46 o 
 -21   1   3      870.35      816.41     28.98 o 
 -19   1   3      398.97      376.47     13.93 o 
 -17   1   3     1784.74     1663.31     57.96 o 
 -15   1   3     1331.52     1297.57     45.33 o 
 -13   1   3     1433.09     1425.32     49.79 o 
 -11   1   3      854.73      827.40     28.98 o 
  -9   1   3     1121.17     1035.99     36.04 o 
  -7   1   3      555.47      506.09     17.84 o 
  -5   1   3      150.19      164.47      8.41 o 
  -3   1   3    20294.09    20803.86    876.69 o 
  -1   1   3     8391.15     7453.94    216.84 o 
   1   1   3     6427.36     6617.43    334.69 o 
   3   1   3      169.60      159.91      3.93 o 
   5   1   3      123.45      150.24      4.65 o 
   7   1   3       25.62       27.32      1.10 o 
   9   1   3     1503.38     1557.33     63.13 o 
  11   1   3       20.51       18.79      2.18 o 
  13   1   3      162.75      160.00     11.70 o 
  15   1   3     3906.89     4547.49    280.53 o 
  17   1   3     1164.70     1422.86     88.43 o 
 -22   2   3      878.68      831.88     29.73 o 
 -20   2   3      448.97      395.71     14.49 o 
 -18   2   3     2901.96     2808.40     97.35 o 
 -16   2   3     4706.43     4652.99    160.89 o 
 -14   2   3      125.97      169.28      6.69 o 
 -12   2   3      734.58      727.37     25.64 o 
 -10   2   3      343.25      302.48     10.96 o 
  -8   2   3     8590.33     8627.36    302.73 o 
  -6   2   3       11.44       29.43      2.10 o 
  -4   2   3       11.65        8.09      1.29 o 
  -2   2   3    26609.16    27117.53   1195.43 o 
   0   2   3     7847.96     7827.85    593.85 o 
   2   2   3     7311.07     7518.48    227.76 o 
   4   2   3     2415.80     2453.62     69.13 o 
   6   2   3      340.47      326.47      8.58 o 
   8   2   3       78.70       76.89      2.99 o 
  10   2   3     1953.66     2242.22     87.45 o 
  12   2   3     6589.09     6695.94    289.19 o 
  14   2   3     2440.67     2569.11    139.07 o 
  16   2   3     2570.42     3096.85    191.36 o 
 -23   3   3     1017.15      971.60     34.56 o 
 -21   3   3      235.38      219.68      8.92 o 
 -19   3   3     1950.87     1878.85     65.40 o 
 -17   3   3      649.94      595.13     21.18 o 
 -15   3   3      322.78      311.83     11.52 o 
 -13   3   3      916.78      849.64     29.73 o 
 -11   3   3     3557.04     3585.09    124.10 o 
  -9   3   3     3789.42     3666.28    126.70 o 
  -7   3   3     1914.55     1888.73     54.37 o 
  -5   3   3        7.64       10.12      0.81 o 
  -3   3   3     1088.31     1109.53     43.04 o 
  -1   3   3     5433.55     5524.62    387.80 o 
   1   3   3       81.82       71.75      3.11 o 
   3   3   3     5435.45     5442.91    147.03 o 
   5   3   3      815.19      675.15     20.49 o 
   7   3   3      244.50      255.79      8.26 o 
   9   3   3     1782.38     1878.88     72.51 o 
  11   3   3      938.98     1032.27     39.52 o 
  13   3   3      350.40      379.90     17.84 o 
  15   3   3     1571.87     1701.49     94.38 o 
  17   3   3      707.39      926.32     58.34 o 
 -22   4   3      115.26       92.03      5.20 o 
 -20   4   3      493.54      467.43     17.09 o 
 -18   4   3       80.42       87.26      4.46 o 
 -16   4   3      822.72      780.63     27.50 o 
 -14   4   3    12424.89    12226.97    426.14 o 
 -12   4   3     7529.99     7163.45    247.46 o 
 -10   4   3     1815.52     1686.28     58.52 o 
  -8   4   3     1146.49     1109.78     32.03 o 
  -6   4   3     9279.64     9289.41    335.88 o 
  -4   4   3      625.21      614.05     29.16 o 
  -2   4   3      439.39      368.88     19.44 o 
   0   4   3     1656.79     1712.22    105.95 o 
   2   4   3     3394.69     3000.31    102.70 o 
   4   4   3     6848.95     6140.52    197.95 o 
   6   4   3     1016.47     1007.43     30.93 o 
   8   4   3     1541.44     1458.09     45.36 o 
  10   4   3     7242.48     7515.40    338.27 o 
  12   4   3     3737.28     3873.66    155.64 o 
  14   4   3        0.04       -0.35      2.35 o 
  16   4   3       96.38      124.01      6.67 o 
 -21   5   3      281.47      286.72     11.15 o 
 -19   5   3       80.89       74.88      4.46 o 
 -17   5   3       39.10       26.32      2.23 o 
 -15   5   3     1171.22     1044.67     36.79 o 
 -13   5   3     7864.49     7573.37    261.58 o 
 -11   5   3     2882.77     2753.46     79.13 o 
  -9   5   3        0.01       -0.63      0.87 o 
  -7   5   3     6075.09     6085.02    184.54 o 
  -5   5   3     6884.86     7031.59    209.26 o 
  -3   5   3        1.33        2.57      0.69 o 
  -1   5   3      213.89      219.64     17.83 o 
   1   5   3     1175.77     1080.88     50.78 o 
   3   5   3    14960.09    14615.78    470.65 o 
   5   5   3     6882.85     7076.34    231.36 o 
   7   5   3      195.18      205.95      6.78 o 
   9   5   3     3125.66     3141.69    128.48 o 
  11   5   3     1397.17     1568.45     71.98 o 
  13   5   3     1258.66     1278.79     58.33 o 
  15   5   3       86.29      111.95      6.23 o 
 -22   6   3     1244.93     1216.53     42.91 o 
 -20   6   3      213.63      210.72      8.55 o 
 -18   6   3      756.16      767.96     22.53 o 
 -16   6   3      310.52      304.21      9.50 o 
 -14   6   3     1291.72     1283.37     37.29 o 
 -12   6   3      635.01      622.79     18.29 o 
 -10   6   3      201.44      181.00      7.03 o 
  -8   6   3     2909.24     2991.20     99.63 o 
  -6   6   3     3024.73     3430.02    101.63 o 
  -4   6   3      138.31      139.13      5.97 o 
  -2   6   3      438.91      389.95     27.51 o 
   0   6   3      782.71      764.40     29.89 o 
   2   6   3       14.09       17.68      1.46 o 
   4   6   3        1.95        2.54      1.34 o 
   6   6   3      640.00      654.41     21.84 o 
   8   6   3        6.98        9.39      1.39 o 
  10   6   3     3226.92     3049.16    125.52 o 
  12   6   3      214.30      258.95      8.84 o 
  14   6   3       30.60       31.40      2.73 o 
  16   6   3      501.02      566.84     25.55 o 
 -21   7   3      678.12      620.81     22.48 o 
 -19   7   3       88.76       75.41      4.46 o 
 -17   7   3      794.97      771.05     22.74 o 
 -15   7   3      544.54      510.66     15.26 o 
 -13   7   3     1941.76     1795.47     51.74 o 
 -11   7   3     1079.24     1025.07     36.56 o 
  -9   7   3      281.10      254.11      9.73 o 
  -7   7   3      874.55      947.26     36.33 o 
  -5   7   3     1104.12     1253.23     39.15 o 
  -3   7   3     6294.38     6370.05    227.23 o 
  -1   7   3     4434.50     4029.28    130.89 o 
   1   7   3     1792.05     1742.11     57.26 o 
   3   7   3     1133.98     1115.80     36.81 o 
   5   7   3      147.48      173.31      7.08 o 
   7   7   3       12.46       13.33      1.40 o 
   9   7   3      442.87      441.15     22.91 o 
  11   7   3     2890.29     2762.29     96.85 o 
  13   7   3      824.86      854.73     28.88 o 
  15   7   3     1093.96     1059.00     38.62 o 
 -20   8   3      380.41      364.53     13.75 o 
 -18   8   3       46.96       50.72      3.34 o 
 -16   8   3     1924.23     1833.01     52.95 o 
 -14   8   3     3911.96     3684.04    105.61 o 
 -12   8   3     3470.31     3333.17     95.49 o 
 -10   8   3      376.67      356.29     10.71 o 
  -8   8   3       86.04       95.37      3.53 o 
  -6   8   3     4262.04     4411.77    138.99 o 
  -4   8   3     1139.67     1122.19     33.14 o 
  -2   8   3     1564.16     1494.04     59.92 o 
   0   8   3     1019.00      989.41     33.15 o 
   2   8   3     1350.19     1347.52     45.19 o 
   4   8   3       17.01       20.61      2.75 o 
   6   8   3     1833.43     1872.45     62.42 o 
   8   8   3     1102.34     1029.76     41.76 o 
  10   8   3      472.97      536.46     18.38 o 
  12   8   3      323.45      389.79     13.54 o 
  14   8   3      560.10      594.13     22.11 o 
 -19   9   3      322.48      336.19     13.00 o 
 -17   9   3       11.66       15.26      2.23 o 
 -15   9   3     2045.57     2136.09     61.55 o 
 -13   9   3      296.37      317.91      9.81 o 
 -11   9   3     1147.04     1151.18     38.30 o 
  -9   9   3       58.55       55.89      2.68 o 
  -7   9   3     1832.58     1769.28     50.93 o 
  -5   9   3      197.89      180.40      7.22 o 
  -3   9   3      395.72      426.07     15.79 o 
  -1   9   3     2726.90     2595.90     92.09 o 
   1   9   3      281.08      290.32     11.70 o 
   3   9   3     8988.15     9416.53    312.56 o 
   5   9   3      300.86      312.98     11.00 o 
   7   9   3      128.08      118.96      6.14 o 
   9   9   3       14.45       17.79      1.91 o 
  11   9   3      737.56      676.68     24.71 o 
  13   9   3        5.85        2.50      2.14 o 
 -18  10   3     2595.93     2651.63     92.33 o 
 -16  10   3     1868.31     1875.37     65.40 o 
 -14  10   3     6557.75     6579.71    188.07 o 
 -12  10   3       19.89       23.71      2.36 o 
 -10  10   3     1541.20     1484.92     45.84 o 
  -8  10   3     1427.44     1418.90     40.93 o 
  -6  10   3      280.65      293.12     12.11 o 
  -4  10   3     1359.79     1232.98     44.00 o 
  -2  10   3     5893.12     5711.36    201.98 o 
   0  10   3     2737.10     2609.67     92.64 o 
   2  10   3    13714.02    14042.52    496.01 o 
   4  10   3       30.54       31.89      2.39 o 
   6  10   3      707.43      694.62     25.26 o 
   8  10   3      200.72      210.65      8.73 o 
  10  10   3      496.81      479.76     17.84 o 
  12  10   3     1009.27      982.94     35.66 o 
 -17  11   3     1653.55     1668.74     58.34 o 
 -15  11   3     2425.07     2430.72     84.72 o 
 -13  11   3     2623.93     2517.46     72.26 o 
 -11  11   3      382.12      446.93     17.28 o 
  -9  11   3     2283.65     2173.83     64.77 o 
  -7  11   3     1193.41     1134.39     33.26 o 
  -5  11   3       23.23       16.55      2.04 o 
  -3  11   3     3047.03     2814.63     99.88 o 
  -1  11   3     9245.10     9012.77    318.37 o 
   1  11   3      419.84      414.06     15.42 o 
   3  11   3     5478.16     5460.52    192.71 o 
   5  11   3      238.63      234.54      9.47 o 
   7  11   3      100.01       95.58      4.99 o 
   9  11   3      217.63      232.96      9.47 o 
  11  11   3       24.80       45.62      3.52 o 
 -16  12   3        0.21       -1.05      2.23 o 
 -14  12   3     3853.86     3928.45    136.36 o 
 -12  12   3      664.92      723.15     25.82 o 
 -10  12   3      262.32      260.65      7.29 o 
  -8  12   3     1661.30     1542.64     45.18 o 
  -6  12   3     1158.93     1062.04     31.43 o 
  -4  12   3       34.87       30.27      2.39 o 
  -2  12   3     3603.67     3520.94    124.77 o 
   0  12   3      111.15      134.35      5.91 o 
   2  12   3      410.55      427.28     15.98 o 
   4  12   3      388.34      387.02     14.49 o 
   6  12   3       27.49       27.07      2.89 o 
   8  12   3       66.82       52.21      3.52 o 
  10  12   3      875.56      824.47     30.09 o 
 -13  13   3     2888.87     2984.17    146.61 o 
 -11  13   3      434.15      428.78     16.82 o 
  -9  13   3      139.93      137.27      5.05 o 
  -7  13   3        5.40        9.87      1.83 o 
  -5  13   3        7.08        4.85      1.64 o 
  -3  13   3       33.48       30.04      2.39 o 
  -1  13   3      862.14      831.29     30.09 o 
   1  13   3      278.41      292.80     11.33 o 
   3  13   3     2789.66     2914.12    103.60 o 
   5  13   3     1415.25     1415.84     50.69 o 
   7  13   3       32.07       34.14      4.73 o 
 -12  14   3      519.12      465.58     17.65 o 
 -10  14   3      178.66      165.13      7.43 o 
  -8  14   3      151.88      144.74      5.35 o 
  -6  14   3     2363.57     2117.36     75.38 o 
  -4  14   3      792.65      727.13     34.42 o 
  -2  14   3      205.15      207.75      8.55 o 
   0  14   3      576.35      573.25     21.36 o 
   2  14   3     1754.44     1803.77     64.43 o 
   4  14   3     1510.13     1638.17     58.68 o 
   6  14   3       26.75       22.66      2.52 o 
  -9  15   3       67.66       74.25      4.63 o 
  -7  15   3      239.73      207.18      9.20 o 
  -5  15   3      683.30      598.30     36.52 o 
  -3  15   3        0.09       -1.19      2.02 o 
  -1  15   3       21.89       17.51      2.39 o 
   1  15   3        0.12        2.63      2.89 o 
   3  15   3      616.05      681.86     25.08 o 
 -22   0   4     1273.78     1253.78     62.53 o 
 -20   0   4     6413.74     6343.52    310.56 o 
 -18   0   4     4608.82     4627.85    226.48 o 
 -16   0   4        1.01        2.63      2.10 o 
 -14   0   4     3547.06     3481.27    170.25 o 
 -12   0   4     7855.85     7796.99    383.60 o 
 -10   0   4       61.24       49.39      3.68 o 
  -8   0   4    49838.83    52547.42   2586.91 o 
  -6   0   4     3358.24     3726.66    182.34 o 
  -2   0   4     7527.13     6730.33    238.52 o 
   0   0   4     1125.77     1080.55     38.42 o 
   2   0   4    11404.57    11397.91    435.81 o 
   4   0   4    14113.79    14033.68    452.52 o 
   6   0   4    12981.68    12303.45   1072.49 o 
   8   0   4     5008.67     5354.06    467.15 o 
  10   0   4     1251.73     1345.74    119.28 o 
  12   0   4      255.35      302.15     29.43 o 
  14   0   4      463.23      562.26     51.50 o 
 -23   1   4     2254.41     2112.91     73.76 o 
 -21   1   4      203.96      199.22      8.17 o 
 -19   1   4     3932.64     3974.43    137.85 o 
 -17   1   4      220.99      219.39      8.55 o 
 -15   1   4      330.16      331.61     12.26 o 
 -13   1   4     3621.80     3573.24    123.73 o 
 -11   1   4     3079.48     3142.67    108.87 o 
  -9   1   4     2395.72     2557.75     88.43 o 
  -7   1   4    21912.21    23111.32    806.74 o 
  -5   1   4     4058.54     4166.60    232.00 o 
  -3   1   4     3903.51     3705.94    105.91 o 
  -1   1   4     1611.10     1472.66     43.54 o 
   1   1   4      445.15      409.96      9.98 o 
   3   1   4     6179.38     5907.85    151.81 o 
   5   1   4     5030.38     4871.50    148.39 o 
   7   1   4      970.17     1084.46     69.70 o 
   9   1   4     3282.79     3570.97    220.71 o 
  11   1   4       36.68       43.50      5.78 o 
  13   1   4      183.87      178.70     13.75 o 
  15   1   4      601.88      759.00     48.30 o 
 -22   2   4      146.72      156.33      7.06 o 
 -20   2   4      109.13      118.52      5.57 o 
 -18   2   4      219.71      214.22      8.55 o 
 -16   2   4       80.24       96.48      4.46 o 
 -14   2   4      327.70      325.12     11.89 o 
 -12   2   4      199.96      197.88      7.43 o 
 -10   2   4     1468.01     1491.49     51.83 o 
  -8   2   4     1447.04     1279.48     44.59 o 
  -6   2   4      828.70      763.53     23.91 o 
  -4   2   4       84.00       95.32      3.23 o 
  -2   2   4     1067.48      996.76     72.52 o 
   0   2   4      128.78       90.13      4.78 o 
   2   2   4      971.28     1047.86     28.69 o 
   4   2   4      572.33      583.29     18.13 o 
   6   2   4      215.18      204.76      6.72 o 
   8   2   4     5039.09     5219.76    226.84 o 
  10   2   4     7903.42     8533.87    524.65 o 
  12   2   4       56.41       71.74      8.14 o 
  14   2   4      551.28      645.44     41.24 o 
 -23   3   4     1940.75     1919.35     67.25 o 
 -21   3   4      720.91      715.17     25.64 o 
 -19   3   4      384.05      366.23     13.56 o 
 -17   3   4     2268.09     2300.65     79.89 o 
 -15   3   4     2862.75     2983.47    103.30 o 
 -13   3   4      676.09      684.98     24.15 o 
 -11   3   4     4132.25     4222.39    146.03 o 
  -9   3   4     7303.50     7483.34    260.81 o 
  -7   3   4     7674.17     7919.24    226.56 o 
  -5   3   4     6234.78     6373.72    221.15 o 
  -3   3   4     1042.61     1045.35     85.39 o 
  -1   3   4     1964.86     1855.56    106.42 o 
   1   3   4     9085.51     9340.15    281.27 o 
   3   3   4     2451.89     2308.16     74.66 o 
   5   3   4     2209.61     2124.23     64.96 o 
   7   3   4     6848.84     6812.92    232.39 o 
   9   3   4     1093.87     1136.53     55.97 o 
  11   3   4      726.09      737.95     46.82 o 
  13   3   4       90.30      111.85      9.84 o 
  15   3   4      726.80      895.46     56.48 o 
 -22   4   4      203.94      194.79      8.17 o 
 -20   4   4      323.36      311.89     11.89 o 
 -18   4   4      640.28      604.56     21.55 o 
 -16   4   4     2045.15     2129.69     73.94 o 
 -14   4   4      522.68      517.08     18.58 o 
 -12   4   4      357.18      347.37     12.63 o 
 -10   4   4     1883.37     1922.48     55.28 o 
  -8   4   4     3124.53     3258.96     93.48 o 
  -6   4   4     2380.53     2415.58     88.07 o 
  -4   4   4      404.98      410.26     18.98 o 
  -2   4   4        1.30        2.38      1.03 o 
   0   4   4     4561.79     4943.94    211.11 o 
   2   4   4      214.98      178.06      7.41 o 
   4   4   4     1004.68      967.61     32.18 o 
   6   4   4     1499.49     1445.91     44.34 o 
   8   4   4      148.90      146.43      5.92 o 
  10   4   4       25.34       21.26      1.84 o 
  12   4   4       16.07       14.21      4.41 o 
  14   4   4      122.79      118.13     16.82 o 
 -21   5   4       93.44       90.05      4.83 o 
 -19   5   4       13.38       12.49      2.23 o 
 -17   5   4      188.50      194.27      7.80 o 
 -15   5   4      283.40      310.56     11.52 o 
 -13   5   4      358.54      365.99     11.11 o 
 -11   5   4      413.56      441.77     13.13 o 
  -9   5   4     5062.51     5303.94    151.79 o 
  -7   5   4     8999.51     9116.67    294.72 o 
  -5   5   4     3903.50     4052.75    160.08 o 
  -3   5   4      342.37      348.18     25.34 o 
  -1   5   4       72.49       53.11      4.34 o 
   1   5   4      488.66      567.82     23.58 o 
   3   5   4        6.03        7.21      1.17 o 
   5   5   4        1.38        0.35      1.14 o 
   7   5   4     2330.83     2280.45     96.32 o 
   9   5   4      163.97      196.53     11.00 o 
  11   5   4      102.05       78.35      5.69 o 
  13   5   4        6.26        2.29      4.04 o 
 -20   6   4      382.08      382.50     11.82 o 
 -18   6   4       54.78       55.02      3.00 o 
 -16   6   4      193.60      188.06      6.36 o 
 -14   6   4      870.05      895.54     26.17 o 
 -12   6   4       11.37       14.36      2.52 o 
 -10   6   4     3445.45     3398.64     97.42 o 
  -8   6   4     7630.02     7426.57    334.46 o 
  -6   6   4     4377.07     4226.32    127.46 o 
  -4   6   4      703.63      675.64     45.55 o 
  -2   6   4     2047.67     1810.52    102.74 o 
   0   6   4     1752.28     1675.09     66.42 o 
   2   6   4     1193.09     1142.80     37.13 o 
   4   6   4      426.67      422.68     14.28 o 
   6   6   4     2918.10     2830.33     88.82 o 
   8   6   4     6358.18     6414.28    259.09 o 
  10   6   4     8427.06     8349.89    415.79 o 
  12   6   4      108.75      119.49      5.18 o 
  14   6   4     1840.22     2001.57    130.80 o 
 -21   7   4       11.20       13.14      2.60 o 
 -19   7   4      211.81      224.71      7.48 o 
 -17   7   4        0.68        3.15      1.73 o 
 -15   7   4     1040.49     1017.90     29.71 o 
 -13   7   4      309.71      309.11      9.48 o 
 -11   7   4       35.19       31.85      2.02 o 
  -9   7   4     6991.30     7069.25    212.40 o 
  -7   7   4    11476.11    11264.43    492.11 o 
  -5   7   4      330.11      298.00     13.14 o 
  -3   7   4      341.36      307.96     17.35 o 
  -1   7   4     2520.77     2281.88    100.02 o 
   1   7   4      430.21      385.27     13.19 o 
   3   7   4        6.50        6.17      1.34 o 
   5   7   4       64.65       73.05      3.53 o 
   7   7   4      662.54      698.68     28.67 o 
   9   7   4     1468.99     1631.61     67.65 o 
  11   7   4     1057.19     1128.71     55.59 o 
  13   7   4      546.56      587.59     20.61 o 
 -20   8   4     1648.30     1704.28     59.64 o 
 -18   8   4     4700.04     4866.25    139.76 o 
 -16   8   4       58.45       60.99      3.13 o 
 -14   8   4      639.69      654.39     19.30 o 
 -12   8   4     2131.50     2237.40     79.45 o 
 -10   8   4       27.53       31.10      3.12 o 
  -8   8   4      232.32      280.75     10.78 o 
  -6   8   4       17.42       16.09      1.64 o 
  -4   8   4     1858.18     1681.09     59.97 o 
  -2   8   4     2272.74     2076.76     73.70 o 
   0   8   4      129.63      129.05      5.06 o 
   2   8   4     8271.08     8089.17    265.41 o 
   4   8   4     6038.92     6036.69    200.22 o 
   6   8   4      805.98      800.08     29.20 o 
   8   8   4      670.17      589.89     29.28 o 
  10   8   4      100.59       94.36      5.31 o 
  12   8   4       12.56       16.55      3.41 o 
 -19   9   4     1899.55     1970.61     68.92 o 
 -17   9   4       32.24       30.87      2.31 o 
 -15   9   4      329.62      351.45     10.91 o 
 -13   9   4     5900.10     6235.32    178.57 o 
 -11   9   4      962.52     1012.78     29.41 o 
  -9   9   4     1020.38      958.17     34.53 o 
  -7   9   4      327.68      256.25     12.87 o 
  -5   9   4     2226.34     2028.98     72.04 o 
  -3   9   4     3532.86     3270.47    115.84 o 
  -1   9   4     1298.77     1279.87     45.86 o 
   1   9   4      266.62      257.90      9.24 o 
   3   9   4      993.99      932.64     31.62 o 
   5   9   4     8668.80     8958.86    297.52 o 
   7   9   4     1640.43     1617.33     60.22 o 
   9   9   4      302.77      268.68      9.91 o 
  11   9   4      180.59      153.90      6.42 o 
 -18  10   4     1785.45     1874.13     65.58 o 
 -16  10   4        2.51        1.76      1.60 o 
 -14  10   4       24.56       22.29      1.91 o 
 -12  10   4     1021.94     1079.53     34.60 o 
 -10  10   4      171.83      149.40      6.49 o 
  -8  10   4       64.13       57.17      3.66 o 
  -6  10   4      123.52       96.08      4.63 o 
  -4  10   4     2325.98     2171.08     77.24 o 
  -2  10   4      119.62      125.67      5.57 o 
   0  10   4       47.71       46.76      3.42 o 
   2  10   4     4039.91     3884.05    137.75 o 
   4  10   4     1065.51     1018.49     35.45 o 
   6  10   4     1515.73     1538.01     51.74 o 
   8  10   4        1.36        3.46      1.77 o 
  10  10   4       20.77       31.97      2.59 o 
 -17  11   4      757.06      834.32     29.91 o 
 -15  11   4      994.26      983.93     28.71 o 
 -13  11   4        0.02       -1.05      2.10 o 
 -11  11   4     1288.87     1269.87     45.49 o 
  -9  11   4      637.76      602.01     22.11 o 
  -7  11   4      473.30      428.51     16.16 o 
  -5  11   4      562.77      506.64     18.76 o 
  -3  11   4      226.31      215.63      8.55 o 
  -1  11   4     1468.37     1434.34     51.44 o 
   1  11   4      222.07      211.50      8.55 o 
   3  11   4      220.07      209.07      8.35 o 
   5  11   4     1006.79     1018.69     36.76 o 
   7  11   4      626.20      635.04     23.22 o 
   9  11   4      199.98      236.78      9.84 o 
 -14  12   4      762.96      763.83     27.86 o 
 -12  12   4     1555.19     1586.44     56.82 o 
 -10  12   4     1253.35     1185.46     42.71 o 
  -8  12   4     1419.28     1332.96     47.72 o 
  -6  12   4      509.46      446.37     16.53 o 
  -4  12   4      554.83      512.15     18.94 o 
  -2  12   4     1076.30      954.35     36.52 o 
   0  12   4      473.64      464.78     17.27 o 
   2  12   4     3683.88     3604.37    127.91 o 
   4  12   4     1973.60     1986.67     70.75 o 
   6  12   4     2048.08     2142.54     76.32 o 
 -13  13   4      707.61      645.81     34.16 o 
 -11  13   4      878.70      854.16     31.01 o 
  -9  13   4      188.94      188.87      7.98 o 
  -7  13   4       80.08       64.22      3.72 o 
  -5  13   4      543.27      486.80     18.02 o 
  -3  13   4      321.35      303.38     11.89 o 
  -1  13   4      256.65      249.34     10.03 o 
   1  13   4       47.50       38.89      4.73 o 
   3  13   4     1377.85     1387.25     69.36 o 
   5  13   4     1505.51     1457.78     52.38 o 
 -10  14   4     1332.02     1232.84     44.37 o 
  -8  14   4     1527.62     1547.16     55.33 o 
  -6  14   4     2250.48     2113.94     94.06 o 
  -4  14   4        9.17        7.83      2.02 o 
  -2  14   4      674.42      637.51     23.40 o 
   0  14   4      175.14      168.98      7.40 o 
   2  14   4        4.38       -0.67      2.02 o 
 -21   1   5       12.18       12.09      2.63 o 
 -19   1   5      146.74      148.98      6.32 o 
 -17   1   5      408.73      405.69     14.86 o 
 -15   1   5     3100.02     3126.57    108.50 o 
 -13   1   5     2604.71     2650.76     91.78 o 
 -11   1   5      573.60      577.23     20.44 o 
  -9   1   5     1003.07     1040.35     36.41 o 
  -7   1   5       33.04       28.85      2.24 o 
  -5   1   5     3112.73     3090.87    109.15 o 
  -3   1   5      725.36      655.65     19.40 o 
  -1   1   5     2240.77     2109.46     61.43 o 
   1   1   5      929.21      845.74     28.38 o 
   3   1   5      917.73      885.94     34.62 o 
   5   1   5     1037.63     1054.79     66.51 o 
   7   1   5     1355.68     1387.36     86.95 o 
   9   1   5     6495.55     7094.21    437.71 o 
  11   1   5      674.52      802.65     51.28 o 
  13   1   5      394.17      492.99     32.70 o 
 -22   2   5        0.49       -1.58      1.86 o 
 -20   2   5      393.83      418.07     15.42 o 
 -18   2   5      847.91      849.27     30.10 o 
 -16   2   5     1310.27     1325.54     46.45 o 
 -14   2   5     5258.76     5343.82    184.67 o 
 -12   2   5      954.80      912.95     31.95 o 
 -10   2   5       41.10       39.97      3.42 o 
  -8   2   5     7224.58     7546.70    216.16 o 
  -6   2   5     1312.95     1295.60     37.29 o 
  -4   2   5     1130.82     1044.04     37.31 o 
  -2   2   5      159.59      171.79      5.46 o 
   0   2   5     3124.29     2957.43     80.93 o 
   2   2   5     3882.32     3794.76    123.56 o 
   4   2   5     1313.62     1334.83     52.03 o 
   6   2   5     2281.85     2293.35    142.50 o 
   8   2   5       65.93       70.96      7.98 o 
  10   2   5     3156.16     3537.93    218.85 o 
  12   2   5     1160.80     1326.07     83.23 o 
 -21   3   5      322.37      319.46     12.26 o 
 -19   3   5      777.14      824.62     29.35 o 
 -17   3   5      794.62      793.48     28.24 o 
 -15   3   5     2493.12     2530.68     87.87 o 
 -13   3   5      315.90      341.50     12.44 o 
 -11   3   5      151.83      152.97      5.14 o 
  -9   3   5      935.84      975.19     28.28 o 
  -7   3   5     1608.72     1592.82     45.77 o 
  -5   3   5       18.44       20.71      2.10 o 
  -3   3   5     2483.74     2376.80    102.99 o 
  -1   3   5      113.04       83.93      4.13 o 
   1   3   5       18.77       26.85      1.77 o 
   3   3   5     3144.76     3024.93     91.71 o 
   5   3   5      547.92      551.71     21.98 o 
   7   3   5       60.02       66.74      7.78 o 
   9   3   5     3827.26     4121.77    261.42 o 
  11   3   5       62.87       67.45     10.51 o 
 -22   4   5       11.05        9.20      2.63 o 
 -20   4   5     2251.42     2306.11     80.26 o 
 -18   4   5      998.72     1075.07     37.90 o 
 -16   4   5      538.33      570.16     20.44 o 
 -14   4   5       72.45       75.26      3.31 o 
 -12   4   5       37.60       46.67      2.28 o 
 -10   4   5     2040.52     2117.61     60.93 o 
  -8   4   5      948.12      949.73     27.58 o 
  -6   4   5      576.37      585.42     21.17 o 
  -4   4   5     4485.25     4199.98    148.51 o 
  -2   4   5    11507.32    10678.87    390.19 o 
   0   4   5     4418.73     4174.67    134.90 o 
   2   4   5       30.03       24.71      1.75 o 
   4   4   5     1149.94     1103.23     34.05 o 
   6   4   5       66.94       70.71      3.99 o 
   8   4   5      275.77      265.97     21.54 o 
  10   4   5      358.96      375.96     28.64 o 
  12   4   5     1311.85     1637.03    142.67 o 
 -21   5   5      871.59      900.42     31.95 o 
 -19   5   5     3882.00     4020.94    139.34 o 
 -17   5   5     1273.64     1371.89     39.91 o 
 -15   5   5      123.03      121.98      4.53 o 
 -13   5   5       28.52       31.51      2.01 o 
 -11   5   5      865.92      893.20     26.07 o 
  -9   5   5     3298.05     3277.57    116.21 o 
  -7   5   5       14.35       12.05      1.64 o 
  -5   5   5     1881.89     1738.22     90.78 o 
  -3   5   5     9670.85     8837.00    362.01 o 
  -1   5   5     2205.91     1967.41     63.32 o 
   1   5   5        2.22        0.72      1.19 o 
   3   5   5      118.25       99.79      4.16 o 
   5   5   5      469.16      439.87     14.33 o 
   7   5   5      785.38      725.04     33.75 o 
   9   5   5        6.82        3.13      5.52 o 
  11   5   5      946.03     1130.05     94.32 o 
 -20   6   5       72.06       75.79      3.87 o 
 -18   6   5        1.09        2.43      1.70 o 
 -16   6   5      274.47      288.39      9.18 o 
 -14   6   5      425.67      478.58     14.43 o 
 -12   6   5       45.28       47.35      2.59 o 
 -10   6   5     1187.79     1241.89     44.55 o 
  -8   6   5      222.09      215.53      8.55 o 
  -6   6   5      311.34      297.40     11.33 o 
  -4   6   5      558.82      518.36     26.20 o 
  -2   6   5      671.21      581.97     25.45 o 
   0   6   5      662.90      635.07     20.99 o 
   2   6   5      519.54      472.12     16.01 o 
   4   6   5      777.32      761.99     25.64 o 
   6   6   5      690.57      693.11     24.42 o 
   8   6   5      711.39      690.72     33.14 o 
  10   6   5      398.09      431.04     39.15 o 
 -19   7   5      483.25      502.24     15.26 o 
 -17   7   5      752.30      820.49     24.24 o 
 -15   7   5     1882.43     2089.03     60.42 o 
 -13   7   5     1465.96     1582.31     45.77 o 
 -11   7   5        7.45        5.78      2.63 o 
  -9   7   5     3026.80     3135.12    111.21 o 
  -7   7   5       16.25       15.83      1.86 o 
  -5   7   5      772.18      737.22     26.55 o 
  -3   7   5     1695.53     1505.34     64.07 o 
  -1   7   5     1439.60     1290.52     42.28 o 
   1   7   5     1032.56      950.92     31.62 o 
   3   7   5      604.13      569.00     19.58 o 
   5   7   5        2.11        0.74      1.49 o 
   7   7   5       21.68       14.61      1.95 o 
   9   7   5     1224.24     1270.59     65.08 o 
 -18   8   5      199.89      235.77      7.88 o 
 -16   8   5      502.60      531.72     15.95 o 
 -14   8   5      809.10      855.03     31.19 o 
 -12   8   5        2.54        3.15      2.63 o 
 -10   8   5      911.76      908.03     32.87 o 
  -8   8   5       41.81       35.74      2.60 o 
  -6   8   5      295.72      283.71     10.96 o 
  -4   8   5     2167.22     1968.39     70.18 o 
  -2   8   5     3520.51     3195.76    113.24 o 
   0   8   5     6487.32     6079.94    198.84 o 
   2   8   5       76.22       80.68      3.88 o 
   4   8   5       43.82       42.69      3.50 o 
   6   8   5      345.54      322.79     11.53 o 
   8   8   5      876.69      837.05     44.67 o 
 -17   9   5     2387.73     2511.63     72.55 o 
 -15   9   5      651.37      699.18     25.81 o 
 -13   9   5     1036.24     1087.73     56.75 o 
 -11   9   5        0.99        0.57      2.36 o 
  -9   9   5      163.13      151.86      6.69 o 
  -7   9   5      487.81      465.82     17.27 o 
  -5   9   5      181.57      167.48      7.06 o 
  -3   9   5       47.38       39.31      7.36 o 
  -1   9   5     1717.31     1623.52     87.75 o 
   1   9   5       46.12       46.68      2.97 o 
   3   9   5       67.13       66.12      3.53 o 
   5   9   5      832.63      804.56     44.35 o 
   7   9   5      408.61      389.21     19.80 o 
 -16  10   5     1976.17     2106.18     75.19 o 
 -14  10   5     1342.66     1439.21     51.61 o 
 -12  10   5     2024.46     2036.49     72.78 o 
 -10  10   5        0.36       -0.79      1.86 o 
  -8  10   5     1555.47     1541.01     55.13 o 
  -6  10   5     1456.01     1361.89     48.83 o 
  -4  10   5     1073.73      983.73     35.47 o 
  -2  10   5     4392.37     4176.07    148.14 o 
   0  10   5       11.16        9.68      2.02 o 
   2  10   5     3021.89     2874.07    111.66 o 
   4  10   5      695.69      707.43     50.71 o 
   6  10   5      476.32      451.32     34.29 o 
 -15  11   5     4443.29     4666.14    165.59 o 
 -13  11   5     1470.53     1582.73     81.97 o 
 -11  11   5      287.37      271.44     10.78 o 
  -9  11   5      909.00      902.58     32.67 o 
  -7  11   5     2077.20     1917.44     68.32 o 
  -5  11   5      186.64      172.73      7.43 o 
  -3  11   5      121.63      110.36      5.38 o 
  -1  11   5     5388.70     5018.54    177.67 o 
   1  11   5     1017.52     1015.43     39.67 o 
   3  11   5     2552.08     2450.78     87.26 o 
   5  11   5      183.45      170.03      7.40 o 
 -12  12   5        9.71        8.14      2.14 o 
 -10  12   5      804.94      736.95     26.92 o 
  -8  12   5     1938.39     1825.97     67.26 o 
  -6  12   5      101.49       88.37      8.14 o 
  -4  12   5      138.44      116.57      5.38 o 
  -2  12   5     2890.62     2685.98     95.61 o 
   0  12   5      601.90      557.64     20.62 o 
   2  12   5      181.37      172.00      7.61 o 
  -9  13   5        0.36       -1.24      2.02 o 
  -7  13   5       16.88       14.63      2.39 o 
  -5  13   5      172.49      182.62     12.09 o 
  -3  13   5     3624.44     3372.21    139.25 o 
  -1  13   5      879.69      828.33     30.27 o 
 -20   0   6      479.78      478.18     24.70 o 
 -18   0   6      415.62      568.04     28.90 o 
 -16   0   6       33.79       29.95      3.15 o 
 -14   0   6      524.97      510.24     25.75 o 
 -12   0   6     7583.54     7959.36    388.85 o 
 -10   0   6     1045.04     1049.90     52.02 o 
  -8   0   6     6010.40     6059.55    214.03 o 
  -6   0   6       25.18       12.09      2.10 o 
  -4   0   6     4377.54     4274.73    219.12 o 
  -2   0   6     2514.70     2343.61    120.33 o 
   0   0   6     1616.61     1566.70     69.02 o 
   2   0   6      359.75      347.34     33.63 o 
   4   0   6     4713.13     5041.92    440.87 o 
   6   0   6     3395.71     3726.14    326.84 o 
   8   0   6     2605.62     2888.53    254.33 o 
 -21   1   6       52.02       71.09      4.63 o 
 -19   1   6      756.13      787.97     28.05 o 
 -17   1   6        4.73        5.25      1.86 o 
 -15   1   6      531.09      560.45     20.06 o 
 -13   1   6      116.98      127.53      5.38 o 
 -11   1   6    14337.93    15072.46    525.71 o 
  -9   1   6     1095.20     1154.58     33.45 o 
  -7   1   6     1101.67     1078.61     38.59 o 
  -5   1   6      256.82      275.45     10.78 o 
  -3   1   6     2509.73     2355.90     85.46 o 
  -1   1   6     1809.63     1691.59     56.33 o 
   1   1   6       59.08       66.27      3.98 o 
   3   1   6      310.62      317.12     22.11 o 
   5   1   6     3820.46     3953.74    244.86 o 
   7   1   6      299.95      339.89     23.96 o 
   9   1   6      488.32      593.02     39.20 o 
 -20   2   6     1453.83     1496.65     52.39 o 
 -18   2   6      139.97      137.17      5.95 o 
 -16   2   6      996.41     1059.65     37.16 o 
 -14   2   6     1661.58     1777.16     61.86 o 
 -12   2   6     2493.57     2723.28     94.38 o 
 -10   2   6      628.24      647.84     23.57 o 
  -8   2   6      283.03      318.90     11.87 o 
  -6   2   6        4.98        2.63      2.10 o 
  -4   2   6       39.71       27.71      2.39 o 
  -2   2   6      311.63      305.96     10.70 o 
   0   2   6       36.45       33.90      3.29 o 
   2   2   6     2347.09     2302.75     89.16 o 
   4   2   6      424.42      411.94     27.68 o 
   6   2   6     1802.38     1915.54    119.64 o 
   8   2   6       57.82       52.38      7.40 o 
 -21   3   6        1.23        9.02      2.23 o 
 -19   3   6      880.17      835.27     29.73 o 
 -17   3   6      104.36      117.07      5.78 o 
 -15   3   6      724.49      941.10     33.25 o 
 -13   3   6     1487.84     1634.55     47.38 o 
 -11   3   6      874.68      956.09     34.53 o 
  -7   3   6        5.27        1.05      2.10 o 
  -5   3   6      254.51      211.27      8.35 o 
  -3   3   6     1150.13     1105.94     30.60 o 
  -1   3   6      591.72      575.63     25.89 o 
   1   3   6     2885.56     2777.22    122.02 o 
   3   3   6      970.78      957.81     37.89 o 
   5   3   6     1973.70     2026.33    126.33 o 
   7   3   6       57.28       74.63      9.43 o 
   9   3   6      208.91      206.41     16.34 o 
 -20   4   6     1083.95     1061.78     37.53 o 
 -18   4   6        9.87        9.51      1.77 o 
 -16   4   6      377.25      403.49     12.31 o 
 -14   4   6       14.35       15.97      1.77 o 
 -12   4   6       10.69       11.84      2.02 o 
 -10   4   6        0.55       -1.34      2.63 o 
  -8   4   6      236.16      216.95      8.73 o 
  -6   4   6      364.01      332.12     12.44 o 
  -4   4   6     3194.78     3110.20    100.30 o 
  -2   4   6     1074.08     1040.17     34.08 o 
   0   4   6      537.43      508.70     23.19 o 
   2   4   6      112.61      113.32      6.11 o 
   4   4   6      253.27      252.11     10.93 o 
   6   4   6      454.64      481.55     31.95 o 
   8   4   6      303.65      309.33     21.91 o 
 -19   5   6     1535.22     1585.10     46.08 o 
 -17   5   6       33.44       35.46      3.78 o 
 -15   5   6      473.69      536.35     20.23 o 
 -13   5   6      457.70      519.53     19.48 o 
 -11   5   6       22.02       21.23      2.89 o 
  -9   5   6      698.37      717.58     26.18 o 
  -7   5   6        2.56        3.15      1.49 o 
  -5   5   6       26.18       31.24      2.05 o 
  -3   5   6      369.41      364.97     12.39 o 
  -1   5   6       45.51       46.23      2.61 o 
   1   5   6     1525.25     1446.78     50.37 o 
   3   5   6      590.82      603.24     27.37 o 
   5   5   6     1497.96     1546.55     60.50 o 
   7   5   6      462.08      464.52     31.01 o 
 -18   6   6        0.39        0.07      1.70 o 
 -16   6   6     1141.99     1269.32     45.83 o 
 -14   6   6     3368.53     3837.78    136.24 o 
 -12   6   6     3247.58     3633.46    128.83 o 
 -10   6   6      786.95      806.08     42.56 o 
  -8   6   6      117.41      118.84      5.57 o 
  -6   6   6       55.04       83.08      4.26 o 
  -4   6   6      317.76      292.57     10.14 o 
  -2   6   6      221.94      199.20      7.57 o 
   0   6   6     1277.74     1179.86     39.41 o 
   2   6   6     2949.35     2772.03    104.50 o 
   4   6   6     2096.06     2124.35     83.15 o 
   6   6   6      407.44      389.94     17.45 o 
 -17   7   6       15.22       12.49      2.60 o 
 -15   7   6     1730.08     1940.83     69.61 o 
 -13   7   6      672.16      755.68     27.84 o 
 -11   7   6      411.38      408.29     22.60 o 
  -9   7   6      301.88      309.70     12.07 o 
  -7   7   6      629.62      578.42     21.17 o 
  -5   7   6      210.80      193.65      7.80 o 
  -3   7   6     1049.65      908.87     36.26 o 
  -1   7   6      308.73      266.35      9.47 o 
   1   7   6     1312.39     1206.89     40.41 o 
   3   7   6     3226.38     3118.99    149.92 o 
   5   7   6     1222.29     1196.32     53.83 o 
 -16   8   6      117.15      125.75      6.49 o 
 -14   8   6      193.46      210.65      9.10 o 
 -12   8   6      179.48      167.10     10.51 o 
 -10   8   6     1569.37     1604.83     57.36 o 
  -8   8   6     1771.99     1732.55     62.00 o 
  -6   8   6       48.32       50.29      3.14 o 
  -4   8   6     1160.22     1105.65     39.74 o 
  -2   8   6       32.67       27.71      2.23 o 
   0   8   6        2.65        3.27      1.64 o 
   2   8   6        3.15        5.28      3.35 o 
   4   8   6       68.07       66.76      3.60 o 
 -15   9   6       81.87       89.49      5.38 o 
 -13   9   6       47.25       42.56      4.73 o 
 -11   9   6     2049.88     2093.61     74.81 o 
  -9   9   6     1639.87     1604.02     58.59 o 
  -7   9   6      499.01      462.81     17.45 o 
  -5   9   6      744.62      702.23     25.75 o 
  -3   9   6     2278.24     2060.89    120.33 o 
  -1   9   6     5585.09     5103.96    188.65 o 
   1   9   6        4.61        5.66      1.64 o 
   3   9   6       28.57       24.55      2.39 o 
 -14  10   6       11.60        7.69      6.83 o 
 -12  10   6      192.88      189.06     11.30 o 
 -10  10   6      673.96      703.14     36.52 o 
  -8  10   6        0.50        1.72      2.02 o 
  -6  10   6      408.98      376.70     14.30 o 
  -4  10   6      107.24       95.23      6.04 o 
  -2  10   6       46.80       44.42      2.97 o 
   0  10   6       83.22       73.74      4.26 o 
   2  10   6       49.57       39.19      2.97 o 
 -11  11   6       44.41       57.31      7.62 o 
  -9  11   6        6.87        8.64      2.02 o 
  -7  11   6        2.73       -2.10      2.10 o 
  -5  11   6     1451.17     1277.17     70.68 o 
  -3  11   6        0.39        1.75      3.15 o 
  -1  11   6      321.68      292.20     11.52 o 
 -19   1   7      477.29      545.45     20.76 o 
 -17   1   7       63.47       77.37      4.26 o 
 -15   1   7      287.34      337.06     12.44 o 
 -13   1   7      171.61      231.36     15.24 o 
 -11   1   7     2463.08     2723.01    140.30 o 
  -9   1   7      129.69      167.40      7.43 o 
  -7   1   7     1291.04     1346.55     49.42 o 
  -5   1   7      799.79      812.40     30.10 o 
  -3   1   7     1665.18     1551.73     79.87 o 
  -1   1   7       28.72       19.44      6.83 o 
   1   1   7     2234.72     2137.74    133.39 o 
   3   1   7     1783.97     1813.59    113.70 o 
   5   1   7       11.79        1.84      5.57 o 
 -18   2   7      433.94      467.77     17.09 o 
 -16   2   7       28.98       37.83      3.68 o 
 -14   2   7     1627.37     1796.29     64.40 o 
 -12   2   7       19.06       29.63      2.52 o 
 -10   2   7      221.46      249.00     10.01 o 
  -8   2   7      222.83      261.01     12.87 o 
  -6   2   7     2947.28     2950.62    107.01 o 
  -4   2   7     1479.55     1393.03     71.99 o 
  -2   2   7      222.71      188.87      9.72 o 
   0   2   7      338.28      339.98     33.10 o 
   2   2   7      349.27      346.77     24.15 o 
   4   2   7     5885.00     5991.44    370.08 o 
 -17   3   7        5.21        4.64      2.14 o 
 -15   3   7     1203.97     1392.26     50.30 o 
 -13   3   7      428.36      501.87     18.74 o 
 -11   3   7      101.27      113.27      5.54 o 
  -9   3   7     1281.27     1434.24     68.57 o 
  -7   3   7       55.56       51.50      3.34 o 
  -5   3   7        0.26        0.00      2.10 o 
  -3   3   7     1867.98     1731.36     75.78 o 
  -1   3   7        7.60        8.99      2.63 o 
   1   3   7      545.17      527.01     34.74 o 
   3   3   7     1535.26     1509.44     94.93 o 
 -18   4   7      153.25      189.27      8.52 o 
 -16   4   7     1225.43     1426.14     51.41 o 
 -14   4   7      130.43      153.83      7.03 o 
 -12   4   7      364.01      467.82     17.62 o 
 -10   4   7     3122.85     3659.68    172.36 o 
  -8   4   7     4767.74     4872.72    250.13 o 
  -6   4   7      485.54      456.02     29.95 o 
  -4   4   7      586.64      558.20     26.27 o 
  -2   4   7      296.69      277.88     13.31 o 
   0   4   7        2.07        2.48      1.95 o 
   2   4   7        1.33        2.69      4.63 o 
   4   4   7      846.21      860.76     62.79 o 
 -17   5   7      526.88      611.52     23.00 o 
 -15   5   7      243.42      297.96     11.87 o 
 -13   5   7      539.52      590.72     22.09 o 
 -11   5   7     1769.34     2117.45     75.36 o 
  -9   5   7     4085.11     4345.15    222.80 o 
  -7   5   7     1152.36     1145.26     41.20 o 
  -5   5   7      505.33      440.00     14.98 o 
  -3   5   7       16.10       16.22      2.35 o 
  -1   5   7      181.14      150.87      7.89 o 
   1   5   7        1.79        3.75      2.10 o 
   3   5   7      218.32      213.96     16.34 o 
 -16   6   7        0.24       -1.58      2.23 o 
 -14   6   7     1662.73     1897.43     68.12 o 
 -12   6   7       28.22       25.16      2.77 o 
 -10   6   7      722.76      756.16     39.94 o 
  -8   6   7       42.52       46.45      4.99 o 
  -6   6   7       43.92       44.37      3.15 o 
  -4   6   7     1212.91     1116.44     40.28 o 
  -2   6   7      114.69      107.44      6.01 o 
   0   6   7      181.65      196.78     10.07 o 
   2   6   7        3.79        1.05      1.98 o 
 -15   7   7       12.97       15.40      2.60 o 
 -13   7   7      578.24      575.79     21.72 o 
 -11   7   7      902.48      997.88     52.55 o 
  -9   7   7      889.58      892.19     36.78 o 
  -7   7   7     1043.86     1055.29     41.51 o 
  -5   7   7     1090.24     1007.34     36.39 o 
  -3   7   7      447.19      400.75     33.37 o 
  -1   7   7      121.51      105.09      6.83 o 
   1   7   7      305.13      299.57     14.53 o 
 -12   8   7      601.86      632.15     34.16 o 
 -10   8   7      980.16      983.53     43.35 o 
  -8   8   7     1405.71     1328.00     47.89 o 
  -6   8   7      590.42      558.54     33.89 o 
  -4   8   7      548.59      463.83     17.45 o 
  -2   8   7      179.02      169.78     13.66 o 
  -9   9   7       85.03       75.14      7.62 o 
  -7   9   7      299.06      267.15     10.58 o 
  -5   9   7     1296.02     1107.88     59.64 o 
 -14   0   8     7735.47     8740.74    447.70 o 
 -12   0   8        2.36       12.61      3.68 o 
 -10   0   8      194.40      245.92     14.71 o 
  -8   0   8      348.67      376.24     21.02 o 
  -6   0   8      937.54      865.98     45.19 o 
  -2   0   8     2045.66     1855.45    164.47 o 
 -13   1   8      775.33      853.08     32.14 o 
 -11   1   8      103.16      117.08      6.12 o 
  -9   1   8      657.60      699.72     26.38 o 
  -7   1   8      171.01      168.07      7.43 o 
  -5   1   8      186.21      176.56     10.51 o 
  -3   1   8       98.01       90.38     13.14 o 
  -1   1   8      399.59      398.29     27.31 o 
 -14   2   8      371.56      345.76     19.97 o 
 -12   2   8      464.97      522.32     28.90 o 
 -10   2   8      395.88      450.20     17.46 o 
  -8   2   8      128.81      124.55      5.95 o 
  -6   2   8       11.81       23.65      3.15 o 
  -4   2   8     2170.98     2065.79    111.93 o 
  -2   2   8      738.09      686.79     63.06 o 
 -13   3   8     1433.35     1649.46     86.18 o 
 -11   3   8      621.04      675.76     36.26 o 
  -9   3   8        3.14        2.63      1.86 o 
  -7   3   8     2942.03     2891.68    148.71 o 
  -5   3   8     2414.17     2340.99    132.16 o 
  -3   3   8     1867.59     1867.78     81.66 o 
 -12   4   8      213.44      242.77     14.71 o 
 -10   4   8      123.36      108.25      8.41 o 
  -8   4   8      418.53      382.55     21.02 o 
  -6   4   8        1.68        0.77      1.92 o 
  -4   4   8      201.06      200.30     10.13 o 
  -9   5   8      336.69      341.56     19.44 o 
  -7   5   8      322.56      275.87     15.76 o 
                                                 
